# Supplementary material for: MIST: A microbial identification and source tracking system for next‐generation sequencing data
Source: Imeta. 2023 Nov 2;2(4):e146. doi: 10.1002/imt2.146 (PMC10989743; doi:10.1002/imt2.146)
Supplement: Supplementary file 1 — Supporting information. [file IMT2-2-e146-s001.xlsx]

## Sheet: Table S1
Table S1. Results of Amplicon-based microbial identification pipeline. Env, 2 different types of samples(human gut, marine) were selected to test the performance of Amplicon-based microbial identification pipeline. Region, the amplification region of 16S rDNA. Origin Species, species of simulated sequencing data. MIST Results, species identified by MIST. Taxon Level, taxon level which is identifi…
Env	Region	Sample Name	Origin Species	MIST Results	Taxon Level
human gut	v34	A100_human-gut_sp75	Eubacterium_multiforme	Eubacterium_multiforme	species
human gut	v34	A100_human-gut_sp81	Parabacteroides_faecis	Parabacteroides_faecis	species
human gut	v34	A100_human-gut_sp100	Acholeplasma_sp._enrichment_culture_clone_12-7C	Acholeplasma_sp._enrichment_culture_clone_12-7C	species
human gut	v34	A100_human-gut_sp98	Parabacteroides_chartae	Parabacteroides_chartae	species
human gut	v34	A100_human-gut_sp90	Butyricimonas_paravirosa	Butyricimonas_paravirosa	species
human gut	v34	A100_human-gut_sp72	Eubacterium_limosum	uncultured_bacterium_g__Eubacterium	genus
human gut	v34	A100_human-gut_sp82	Alistipes_shahii	uncultured_bacterium_g__Alistipes	genus
human gut	v34	A100_human-gut_sp88	Butyrivibrio_sp._CG9	Butyrivibrio_sp._CG9	species
human gut	v34	A100_human-gut_sp78	Coprococcus_sp._DJF_B005	Coprococcus_sp._DJF_B005	species
human gut	v34	A100_human-gut_sp97	Anaerococcus_vaginalis	Anaerococcus_vaginalis_ATCC_51170	genus
human gut	v34	A100_human-gut_sp51	Pectobacterium_betavasculorum	Pectobacterium_betavasculorum	species
human gut	v34	A100_human-gut_sp56	Leuconostoc_lactis	Leuconostoc_carnosum_KCTC_3525	genus
human gut	v34	A100_human-gut_sp61	Erysipelatoclostridium_ramosum	Erysipelatoclostridium_ramosum	species
human gut	v34	A100_human-gut_sp57	Megasphaera_micronuciformis	Megasphaera_micronuciformis	species
human gut	v34	A100_human-gut_sp62	Candidatus_Soleaferrea_massiliensis	Candidatus_Soleaferrea_massiliensis	species
human gut	v34	A100_human-gut_sp65	Haemophilus_pittmaniae	Haemophilus_pittmaniae_HK_85	genus
human gut	v34	A100_human-gut_sp64	Roseburia_intestinalis	uncultured_bacterium_g__Roseburia	genus
human gut	v34	A100_human-gut_sp67	Haemophilus_aegyptius	Haemophilus_influenzae	genus
human gut	v34	A100_human-gut_sp66	Neisseria_macacae	uncultured_bacterium_g__Neisseria	genus
human gut	v34	A100_human-gut_sp71	Butyrivibrio_sp._MB2005	uncultured_bacterium_g__Butyrivibrio	genus
human gut	v34	A100_human-gut_sp14	Bacteroides_salyersiae	Bacteroides_salyersiae_WAL_10018__DSM_18765__JCM_12988	genus
human gut	v34	A100_human-gut_sp17	Porphyromonas_cangingivalis	uncultured_bacterium_g__Porphyromonas	genus
human gut	v34	A100_human-gut_sp15	Bacteroides_acidifaciens	uncultured_bacterium_g__Bacteroides	genus
human gut	v34	A100_human-gut_sp20	Neisseria_mucosa	uncultured_bacterium_g__Neisseria	genus
human gut	v34	A100_human-gut_sp13	Bacteroides_propionicifaciens	Bacteroides_propionicifaciens	species
human gut	v34	A100_human-gut_sp7	Haemophilus_parainfluenzae	Haemophilus_influenzae	genus
human gut	v34	A100_human-gut_sp6	Streptococcus_oralis	uncultured_bacterium_g__Streptococcus	genus
human gut	v34	A100_human-gut_sp11	Lactobacillus_agilis	Lactobacillus_agilis	species
human gut	v34	A100_human-gut_sp5	Neisseria_meningitidis	Neisseria_meningitidis	species
human gut	v34	A100_human-gut_sp9	Klebsiella_variicola	Klebsiella_pneumoniae_g__Kluyvera	genus
human gut	v34	A100_human-gut_sp21	Corynebacterium_accolens	Corynebacterium_sp._KPL2004	genus
human gut	v34	A100_human-gut_sp33	Corynebacterium_camporealensis	Corynebacterium_camporealensis	species
human gut	v34	A100_human-gut_sp28	Barnesiella_intestinihominis	uncultured_bacterium_g__Barnesiella	genus
human gut	v34	A100_human-gut_sp26	Clostridium_intestinale	uncultured_Clostridium_sp._g__Clostridium_sensu_stricto_3	genus
human gut	v34	A100_human-gut_sp34	Bifidobacterium_asteroides	Bifidobacterium_asteroides	species
human gut	v34	A100_human-gut_sp35	Corynebacterium_halotolerans	Corynebacterium_hansenii	genus
human gut	v34	A100_human-gut_sp37	Alistipes_obesi	Alistipes_obesi	species
human gut	v34	A100_human-gut_sp41	Enterococcus_pallens	Enterococcus_pallens_ATCC_BAA-351	genus
human gut	v34	A100_human-gut_sp44	Parabacteroides_sp._HGS0025	Parabacteroides_sp._HGS0025	species
human gut	v34	A100_human-gut_sp36	Corynebacterium_falsenii	Corynebacterium_falsenii	species
human gut	v34	A100_human-gut_sp42	Enterococcus_raffinosus	Enterococcus_raffinosus_ATCC_49464	genus
human gut	v34	A100_human-gut_sp43	Enterococcus_villorum	Enterococcus_villorum_ATCC_700913	genus
human gut	v34	A100_human-gut_sp50	Desulfovibrio_sp._L21-Syr-AB	Desulfovibrio_sp._L21-Syr-AB	species
human gut	v34	A100_human-gut_sp45	Eubacterium_sp._14-2	Eubacterium_sp._14-2	species
human gut	v4	A100_human-gut_sp14	Bacteroides_salyersiae	Bacteroides_salyersiae_WAL_10018__DSM_18765__JCM_12988	genus
human gut	v4	A100_human-gut_sp17	Porphyromonas_cangingivalis	uncultured_bacterium_g__Porphyromonas	genus
human gut	v4	A100_human-gut_sp13	Bacteroides_propionicifaciens	Bacteroides_propionicifaciens	species
human gut	v4	A100_human-gut_sp15	Bacteroides_acidifaciens	uncultured_Bacteroides_sp._g__Bacteroides	genus
human gut	v4	A100_human-gut_sp11	Lactobacillus_agilis	uncultured_bacterium_g__Lactobacillus	genus
human gut	v4	A100_human-gut_sp7	Haemophilus_parainfluenzae	uncultured_bacterium_g__Haemophilus	genus
human gut	v4	A100_human-gut_sp5	Neisseria_meningitidis	Neisseria_meningitidis	species
human gut	v4	A100_human-gut_sp6	Streptococcus_oralis	uncultured_bacterium_g__Streptococcus	genus
human gut	v4	A100_human-gut_sp20	Neisseria_mucosa	uncultured_bacterium_g__Neisseria	genus
human gut	v4	A100_human-gut_sp9	Klebsiella_variicola	Klebsiella_pneumoniae_g__Klebsiella	genus
human gut	v4	A100_human-gut_sp33	Corynebacterium_camporealensis	uncultured_bacterium_g__Corynebacterium	genus
human gut	v4	A100_human-gut_sp26	Clostridium_intestinale	uncultured_Clostridium_sp._g__Clostridium_sensu_stricto_3	genus
human gut	v4	A100_human-gut_sp34	Bifidobacterium_asteroides	Bifidobacterium_asteroides	species
human gut	v4	A100_human-gut_sp35	Corynebacterium_halotolerans	Corynebacterium_hansenii	genus
human gut	v4	A100_human-gut_sp28	Barnesiella_intestinihominis	uncultured_bacterium_g__Barnesiella	genus
human gut	v4	A100_human-gut_sp21	Corynebacterium_accolens	Corynebacterium_sp._KPL2004	genus
human gut	v4	A100_human-gut_sp36	Corynebacterium_falsenii	Corynebacterium_falsenii	species
human gut	v4	A100_human-gut_sp41	Enterococcus_pallens	Enterococcus_raffinosus_ATCC_49464	genus
human gut	v4	A100_human-gut_sp37	Alistipes_obesi	uncultured_bacterium_g__Alistipes	genus
human gut	v4	A100_human-gut_sp42	Enterococcus_raffinosus	Enterococcus_raffinosus_ATCC_49464	genus
human gut	v4	A100_human-gut_sp44	Parabacteroides_sp._HGS0025	Parabacteroides_sp._HGS0025	species
human gut	v4	A100_human-gut_sp43	Enterococcus_villorum	Enterococcus_mundtii_ATCC_882	genus
human gut	v4	A100_human-gut_sp45	Eubacterium_sp._14-2	Eubacterium_sp._14-2	species
human gut	v4	A100_human-gut_sp50	Desulfovibrio_sp._L21-Syr-AB	Desulfovibrio_sp._L21-Syr-AB	species
human gut	v4	A100_human-gut_sp51	Pectobacterium_betavasculorum	Pectobacterium_atrosepticum_CFBP_6276	genus
human gut	v4	A100_human-gut_sp56	Leuconostoc_lactis	Leuconostoc_carnosum_KCTC_3525	genus
human gut	v4	A100_human-gut_sp57	Megasphaera_micronuciformis	uncultured_bacterium_g__Veillonella	genus
human gut	v4	A100_human-gut_sp61	Erysipelatoclostridium_ramosum	uncultured_bacterium_g__Erysipelatoclostridium	genus
human gut	v4	A100_human-gut_sp62	Candidatus_Soleaferrea_massiliensis	Candidatus_Soleaferrea_massiliensis	species
human gut	v4	A100_human-gut_sp64	Roseburia_intestinalis	uncultured_bacterium_g__Roseburia	genus
human gut	v4	A100_human-gut_sp65	Haemophilus_pittmaniae	Haemophilus_pittmaniae_HK_85	genus
human gut	v4	A100_human-gut_sp67	Haemophilus_aegyptius	Haemophilus_influenzae	genus
human gut	v4	A100_human-gut_sp66	Neisseria_macacae	uncultured_bacterium_g__Neisseria	genus
human gut	v4	A100_human-gut_sp71	Butyrivibrio_sp._MB2005	uncultured_bacterium_g__Butyrivibrio	genus
human gut	v4	A100_human-gut_sp72	Eubacterium_limosum	uncultured_bacterium_g__Eubacterium	genus
human gut	v4	A100_human-gut_sp75	Eubacterium_multiforme	Eubacterium_multiforme	species
human gut	v4	A100_human-gut_sp81	Parabacteroides_faecis	uncultured_organism_g__Parabacteroides	genus
human gut	v4	A100_human-gut_sp78	Coprococcus_sp._DJF_B005	Coprococcus_sp._DJF_B005	species
human gut	v4	A100_human-gut_sp82	Alistipes_shahii	gut_metagenome_g__Alistipes	genus
human gut	v4	A100_human-gut_sp100	Acholeplasma_sp._enrichment_culture_clone_12-7C	uncultured_bacterium_g__Acholeplasma	genus
human gut	v4	A100_human-gut_sp88	Butyrivibrio_sp._CG9	uncultured_bacterium_g__Butyrivibrio	genus
human gut	v4	A100_human-gut_sp89	Butyricimonas_faecihominis	uncultured_organism_g__Butyricimonas	genus
human gut	v4	A100_human-gut_sp90	Butyricimonas_paravirosa	uncultured_organism_g__Butyricimonas	genus
human gut	v4	A100_human-gut_sp93	Sporobacter_termitidis	Sporobacter_termitidis	species
human gut	v4	A100_human-gut_sp98	Parabacteroides_chartae	uncultured_Bacteroides_sp._g__Macellibacteroides	genus
human gut	v4	A100_human-gut_sp97	Anaerococcus_vaginalis	Anaerococcus_vaginalis_ATCC_51170	genus
human gut	v45	A100_human-gut_sp15	Bacteroides_acidifaciens	Bacteroides_acidifaciens	species
human gut	v45	A100_human-gut_sp14	Bacteroides_salyersiae	Bacteroides_salyersiae_WAL_10018__DSM_18765__JCM_12988	genus
human gut	v45	A100_human-gut_sp17	Porphyromonas_cangingivalis	Porphyromonas_cangingivalis	species
human gut	v45	A100_human-gut_sp11	Lactobacillus_agilis	uncultured_bacterium_g__Lactobacillus	genus
human gut	v45	A100_human-gut_sp5	Neisseria_meningitidis	Neisseria_meningitidis	species
human gut	v45	A100_human-gut_sp20	Neisseria_mucosa	uncultured_bacterium_g__Neisseria	genus
human gut	v45	A100_human-gut_sp13	Bacteroides_propionicifaciens	Bacteroides_propionicifaciens	species
human gut	v45	A100_human-gut_sp7	Haemophilus_parainfluenzae	uncultured_bacterium_g__Haemophilus	genus
human gut	v45	A100_human-gut_sp6	Streptococcus_oralis	Streptococcus_oralis	species
human gut	v45	A100_human-gut_sp9	Klebsiella_variicola	Klebsiella_variicola	species
human gut	v45	A100_human-gut_sp21	Corynebacterium_accolens	Corynebacterium_sp._KPL2004	genus
human gut	v45	A100_human-gut_sp26	Clostridium_intestinale	Clostridium_intestinale	species
human gut	v45	A100_human-gut_sp33	Corynebacterium_camporealensis	Corynebacterium_camporealensis	species
human gut	v45	A100_human-gut_sp28	Barnesiella_intestinihominis	uncultured_organism_g__Barnesiella	genus
human gut	v45	A100_human-gut_sp34	Bifidobacterium_asteroides	Bifidobacterium_asteroides	species
human gut	v45	A100_human-gut_sp35	Corynebacterium_halotolerans	Corynebacterium_hansenii	genus
human gut	v45	A100_human-gut_sp41	Enterococcus_pallens	Enterococcus_raffinosus_ATCC_49464	genus
human gut	v45	A100_human-gut_sp36	Corynebacterium_falsenii	Corynebacterium_falsenii	species
human gut	v45	A100_human-gut_sp37	Alistipes_obesi	uncultured_bacterium_g__Alistipes	genus
human gut	v45	A100_human-gut_sp42	Enterococcus_raffinosus	Enterococcus_raffinosus_ATCC_49464	genus
human gut	v45	A100_human-gut_sp44	Parabacteroides_sp._HGS0025	Parabacteroides_sp._HGS0025	species
human gut	v45	A100_human-gut_sp43	Enterococcus_villorum	Enterococcus_mundtii_ATCC_882	genus
human gut	v45	A100_human-gut_sp45	Eubacterium_sp._14-2	Eubacterium_sp._14-2	species
human gut	v45	A100_human-gut_sp50	Desulfovibrio_sp._L21-Syr-AB	Desulfovibrio_sp._L21-Syr-AB	species
human gut	v45	A100_human-gut_sp51	Pectobacterium_betavasculorum	Pectobacterium_atrosepticum_CFBP_6276	genus
human gut	v45	A100_human-gut_sp56	Leuconostoc_lactis	Leuconostoc_carnosum_KCTC_3525	genus
human gut	v45	A100_human-gut_sp57	Megasphaera_micronuciformis	Megasphaera_micronuciformis	species
human gut	v45	A100_human-gut_sp61	Erysipelatoclostridium_ramosum	uncultured_bacterium_g__Catenibacterium	genus
human gut	v45	A100_human-gut_sp64	Roseburia_intestinalis	uncultured_bacterium_g__Roseburia	genus
human gut	v45	A100_human-gut_sp62	Candidatus_Soleaferrea_massiliensis	Candidatus_Soleaferrea_massiliensis	species
human gut	v45	A100_human-gut_sp65	Haemophilus_pittmaniae	Haemophilus_pittmaniae_HK_85	genus
human gut	v45	A100_human-gut_sp66	Neisseria_macacae	Neisseria_mucosa	genus
human gut	v45	A100_human-gut_sp71	Butyrivibrio_sp._MB2005	Butyrivibrio_sp._MB2005	species
human gut	v45	A100_human-gut_sp67	Haemophilus_aegyptius	Haemophilus_influenzae	genus
human gut	v45	A100_human-gut_sp75	Eubacterium_multiforme	Eubacterium_multiforme	species
human gut	v45	A100_human-gut_sp72	Eubacterium_limosum	uncultured_bacterium_g__Eubacterium	genus
human gut	v45	A100_human-gut_sp81	Parabacteroides_faecis	Parabacteroides_faecis	species
human gut	v45	A100_human-gut_sp78	Coprococcus_sp._DJF_B005	Coprococcus_sp._DJF_B005	species
human gut	v45	A100_human-gut_sp88	Butyrivibrio_sp._CG9	Butyrivibrio_sp._CG9	species
human gut	v45	A100_human-gut_sp82	Alistipes_shahii	uncultured_bacterium_g__Alistipes	genus
human gut	v45	A100_human-gut_sp100	Acholeplasma_sp._enrichment_culture_clone_12-7C	uncultured_bacterium_g__Acholeplasma	genus
human gut	v45	A100_human-gut_sp89	Butyricimonas_faecihominis	uncultured_organism_g__Butyricimonas	genus
human gut	v45	A100_human-gut_sp97	Anaerococcus_vaginalis	Anaerococcus_vaginalis_ATCC_51170	genus
human gut	v45	A100_human-gut_sp90	Butyricimonas_paravirosa	uncultured_organism_g__Butyricimonas	genus
human gut	v45	A100_human-gut_sp98	Parabacteroides_chartae	uncultured_bacterium_g__Porphyromonas	genus
marine	v34	A100_ocean_sp15	Pseudomonas_nitroreducens	Pseudomonas_sp._L14	genus
marine	v34	A100_ocean_sp12	Bacillus_pseudomycoides	Bacillus_cereus_g__Bacillus	genus
marine	v34	A100_ocean_sp16	Marinobacter_nitratireducens	Marinobacter_nitratireducens	species
marine	v34	A100_ocean_sp17	Citromicrobium_bathyomarinum	uncultured_bacterium_g__Erythrobacter	genus
marine	v34	A100_ocean_sp1	Mycobacterium_aromaticivorans	marine_metagenome_g__Mycobacterium	genus
marine	v34	A100_ocean_sp20	Pseudoalteromonas_porphyrae	uncultured_bacterium_g__Pseudoalteromonas	genus
marine	v34	A100_ocean_sp21	Paracoccus_sanguinis	uncultured_bacterium_g__Paracoccus	genus
marine	v34	A100_ocean_sp3	Staphylococcus_warneri	Staphylococcus_warneri	species
marine	v34	A100_ocean_sp4	Psychroserpens_sp._Hel_I_66	Psychroserpens_sp._Hel_I_66	species
marine	v34	A100_ocean_sp7	Candidatus_Burkholderia_pumila	Candidatus_Burkholderia_pumila	species
marine	v34	A100_ocean_sp22	Flavobacterium_subsaxonicum	Flavobacterium_subsaxonicum_WB_4.1-42__DSM_21790	genus
marine	v34	A100_ocean_sp30	Flavobacterium_sp._ACAM_123	Flavobacterium_sp._ACAM_123	species
marine	v34	A100_ocean_sp29	Desulfococcus_multivorans	Desulfococcus_multivorans_DSM_2059	genus
marine	v34	A100_ocean_sp23	Paracoccus_sphaerophysae	metagenome_g__Paracoccus	genus
marine	v34	A100_ocean_sp33	Colwellia_psychrerythraea	Colwellia_psychrerythraea	species
marine	v34	A100_ocean_sp36	Flavobacterium_sp._316	Flavobacterium_sp._316	species
marine	v34	A100_ocean_sp37	Erythrobacter_litoralis	Erythrobacter_litoralis	species
marine	v34	A100_ocean_sp43	Brevibacillus_formosus	Brevibacillus_brevis_g__Brevibacillus	genus
marine	v34	A100_ocean_sp39	Pseudoalteromonas_shioyasakiensis	uncultured_gamma_proteobacterium_g__Pseudoalteromonas	genus
marine	v34	A100_ocean_sp44	Photobacterium_aquae	Photobacterium_sp.	genus
marine	v34	A100_ocean_sp46	Glaciecola_sp._HTCC2999	Glaciecola_sp._HTCC2999	species
marine	v34	A100_ocean_sp48	Halomonas_zincidurans	Halomonas_zincidurans	species
marine	v34	A100_ocean_sp53	Tenacibaculum_ovolyticum	Tenacibaculum_ovolyticum_DSM_18103	genus
marine	v34	A100_ocean_sp50	Hyphomicrobium_zavarzinii	Hyphomicrobium_zavarzinii_ATCC_27496	genus
marine	v34	A100_ocean_sp45	Marinobacter_algicola	Marinobacter_sp._LOB-4	genus
marine	v34	A100_ocean_sp47	Halomonas_huangheensis	Halomonas_huangheensis	species
marine	v34	A100_ocean_sp54	Marinomonas_aquimarina	Marinomonas_aquimarina	species
marine	v34	A100_ocean_sp57	Polaribacter_irgensii	Polaribacter_irgensii_23-P	genus
marine	v34	A100_ocean_sp56	Synechococcus_sp._RS9916	Synechococcus_sp._RS9916	species
marine	v34	A100_ocean_sp58	Alteromonas_marina	Alteromonas_sp._BL110	genus
marine	v34	A100_ocean_sp61	Photobacterium_profundum	Photobacterium_profundum	species
marine	v34	A100_ocean_sp63	Alteromonas_sp._DWB35	Alteromonas_sp._DWB35	species
marine	v34	A100_ocean_sp60	Synechococcus_sp._LEGE_06306	Synechococcus_sp._LEGE_06306	species
marine	v34	A100_ocean_sp66	Paracoccus_sp._1011MAR3C25	uncultured_bacterium_g__Paracoccus	genus
marine	v34	A100_ocean_sp69	Polaribacter_sp._BSw21683	Polaribacter_sp._BSw21683	species
marine	v34	A100_ocean_sp71	Maribacter_sp._BSw21908	Maribacter_sp._BSw21908	species
marine	v34	A100_ocean_sp82	Marinomonas_ostreistagni	Marinomonas_ostreistagni	species
marine	v34	A100_ocean_sp91	Polaribacter_sp._KJF8-11	Polaribacter_sp._KJF8-11	species
marine	v34	A100_ocean_sp83	Maribacter_sp._H24	uncultured_bacterium_g__Maribacter	genus
marine	v34	A100_ocean_sp79	Arcobacter_thereius	Arcobacter_thereius	species
marine	v34	A100_ocean_sp98	Psychroflexus_halocasei	Psychroflexus_halocasei	species
marine	v34	A100_ocean_sp100	Tepidibacter_sp._enrichment_culture_clone_KME55-7	Tepidibacter_sp._enrichment_culture_clone_KME55-7	species
marine	v34	A100_ocean_sp99	Fluviicola_taffensis	Fluviicola_taffensis_DSM_16823	genus
marine	v4	A100_ocean_sp12	Bacillus_pseudomycoides	Bacillus_cereus_D17	genus
marine	v4	A100_ocean_sp16	Marinobacter_nitratireducens	uncultured_Marinobacter_sp._g__Marinobacter	genus
marine	v4	A100_ocean_sp17	Citromicrobium_bathyomarinum	uncultured_bacterium_g__Erythrobacter	genus
marine	v4	A100_ocean_sp1	Mycobacterium_aromaticivorans	Mycobacterium_gadium	genus
marine	v4	A100_ocean_sp15	Pseudomonas_nitroreducens	Pseudomonas_sp._L14	genus
marine	v4	A100_ocean_sp20	Pseudoalteromonas_porphyrae	Pseudoalteromonas_sp._12	genus
marine	v4	A100_ocean_sp3	Staphylococcus_warneri	uncultured_bacterium_g__Staphylococcus	genus
marine	v4	A100_ocean_sp21	Paracoccus_sanguinis	uncultured_bacterium_g__Paracoccus	genus
marine	v4	A100_ocean_sp7	Candidatus_Burkholderia_pumila	Candidatus_Burkholderia_pumila	species
marine	v4	A100_ocean_sp4	Psychroserpens_sp._Hel_I_66	Psychroserpens_sp._Hel_I_66	species
marine	v4	A100_ocean_sp29	Desulfococcus_multivorans	Desulfococcus_multivorans_DSM_2059	genus
marine	v4	A100_ocean_sp23	Paracoccus_sphaerophysae	metagenome_g__Paracoccus	genus
marine	v4	A100_ocean_sp22	Flavobacterium_subsaxonicum	uncultured_bacterium_g__Flavobacterium	genus
marine	v4	A100_ocean_sp33	Colwellia_psychrerythraea	uncultured_marine_bacterium_g__Colwellia	genus
marine	v4	A100_ocean_sp30	Flavobacterium_sp._ACAM_123	Flavobacterium_sp._ACAM_123	species
marine	v4	A100_ocean_sp37	Erythrobacter_litoralis	uncultured_organism_g__Erythrobacter	genus
marine	v4	A100_ocean_sp36	Flavobacterium_sp._316	Flavobacterium_sp._316	species
marine	v4	A100_ocean_sp39	Pseudoalteromonas_shioyasakiensis	uncultured_bacterium_g__Pseudoalteromonas	genus
marine	v4	A100_ocean_sp44	Photobacterium_aquae	uncultured_bacterium_g__Photobacterium	genus
marine	v4	A100_ocean_sp43	Brevibacillus_formosus	Brevibacillus_brevis_g__Brevibacillus	genus
marine	v4	A100_ocean_sp47	Halomonas_huangheensis	Halomonas_sp._Ap-5	genus
marine	v4	A100_ocean_sp45	Marinobacter_algicola	uncultured_Marinobacter_sp._g__Marinobacter	genus
marine	v4	A100_ocean_sp46	Glaciecola_sp._HTCC2999	uncultured_Glaciecola_sp._g__Glaciecola	genus
marine	v4	A100_ocean_sp48	Halomonas_zincidurans	Halomonas_zincidurans	species
marine	v4	A100_ocean_sp53	Tenacibaculum_ovolyticum	Tenacibaculum_ovolyticum_DSM_18103	genus
marine	v4	A100_ocean_sp50	Hyphomicrobium_zavarzinii	Hyphomicrobium_zavarzinii_ATCC_27496	genus
marine	v4	A100_ocean_sp54	Marinomonas_aquimarina	Marinomonas_aquimarina	species
marine	v4	A100_ocean_sp57	Polaribacter_irgensii	Polaribacter_irgensii_23-P	genus
marine	v4	A100_ocean_sp56	Synechococcus_sp._RS9916	Synechococcus_sp._RS9916	species
marine	v4	A100_ocean_sp58	Alteromonas_marina	Alteromonas_sp._BL110	genus
marine	v4	A100_ocean_sp61	Photobacterium_profundum	Photobacterium_profundum	species
marine	v4	A100_ocean_sp60	Synechococcus_sp._LEGE_06306	Synechococcus_sp._LEGE_06306	species
marine	v4	A100_ocean_sp66	Paracoccus_sp._1011MAR3C25	uncultured_bacterium_g__Paracoccus	genus
marine	v4	A100_ocean_sp63	Alteromonas_sp._DWB35	Alteromonas_sp._DWB35	species
marine	v4	A100_ocean_sp69	Polaribacter_sp._BSw21683	uncultured_bacterium_g__Polaribacter	genus
marine	v4	A100_ocean_sp79	Arcobacter_thereius	Arcobacter_trophiarum_LMG_25534	genus
marine	v4	A100_ocean_sp82	Marinomonas_ostreistagni	Marinomonas_communis	genus
marine	v4	A100_ocean_sp71	Maribacter_sp._BSw21908	Maribacter_sp._BSw21908	species
marine	v4	A100_ocean_sp83	Maribacter_sp._H24	uncultured_bacterium_g__Maribacter	genus
marine	v4	A100_ocean_sp91	Polaribacter_sp._KJF8-11	Polaribacter_sp._KJF8-11	species
marine	v4	A100_ocean_sp100	Tepidibacter_sp._enrichment_culture_clone_KME55-7	Tepidibacter_sp._enrichment_culture_clone_KME55-7	species
marine	v4	A100_ocean_sp98	Psychroflexus_halocasei	Psychroflexus_halocasei	species
marine	v4	A100_ocean_sp99	Fluviicola_taffensis	Fluviicola_taffensis_DSM_16823	genus

## Sheet: Table S2
Table S2. Accuracy of WGS-based microbial identification.
GCF	accuracy	NCBI_tax	predict_tax1	predict_tax2	GTDB-Tk	Notes
GCF_000254515.1	accurate	Campylobacter_jejuni	Campylobacter jejuni
GCF_002003265.1	accurate	Paenibacillus_larvae	Paenibacillus larvae
GCF_000687875.1	accurate	Acidocella_facilis	Acidocella facilis
GCF_000155995.1	inaccurate	Enterobacter_cancerogenus	Enterobacter cloacae		Enterobacter cancerogenus	Taxon name changed
GCF_000191405.1	accurate	Haemophilus_parainfluenzae	Haemophilus parainfluenzae
GCF_000950265.1	accurate	Photobacterium_iliopiscarium	Photobacterium iliopiscarium
GCF_000733855.1	semi-accurate_type1	Methylomicrobium_agile	Methylomicrobium agile	Methylomicrobium lacus
GCF_000163875.1	accurate	Streptomyces_clavuligerus	Streptomyces clavuligerus
GCF_000518725.1	accurate	Mesoplasma_seiffertii	Mesoplasma seiffertii
GCF_900167105.1	accurate	Porphyromonas_circumdentaria	Porphyromonas circumdentaria
GCF_000620005.1	accurate	Mycoplasma_spumans	Mycoplasma spumans
GCF_001190745.1	accurate	Campylobacter_gracilis	Campylobacter gracilis
GCF_000687835.1	accurate	Acholeplasma_modicum	Acholeplasma modicum
GCF_000802425.1	accurate	Pseudomonas_flexibilis	Pseudomonas flexibilis
GCF_000160475.1	semi-accurate_type1	Fusobacterium_periodonticum	Fusobacterium periodonticum	Persephonella marina
GCF_001542625.1	accurate	Streptomyces_griseochromogenes	Streptomyces griseochromogenes
GCF_001643305.1	accurate	Aeromonas_salmonicida	Aeromonas salmonicida
GCF_000279975.1	accurate	Fusobacterium_nucleatum	Fusobacterium nucleatum
GCF_000178455.1	accurate	Brevibacterium_mcbrellneri	Brevibacterium mcbrellneri
GCF_000969625.1	accurate	Mycoplasmopsis_meleagridis	Mycoplasmopsis meleagridis
GCF_000381125.1	accurate	Caldimonas_manganoxidans	Caldimonas manganoxidans
GCF_900176265.1	semi-accurate_type1	Mycoplasmopsis_agassizii	Mycoplasmopsis agassizii	Mycoplasmopsis pulmonis
GCF_001481395.1	accurate	Aeromonas_schubertii	Aeromonas schubertii
GCF_000169235.1	accurate	Dorea_formicigenerans	Dorea formicigenerans
GCF_003014445.1	accurate	Fusobacterium_naviforme	Fusobacterium naviforme
GCF_000017585.1	accurate	Campylobacter_hominis	Campylobacter hominis
GCF_000160595.1	accurate	Leuconostoc_mesenteroides	Leuconostoc mesenteroides
GCF_000092285.1	accurate	Caulobacter_segnis	Caulobacter segnis
GCF_000174655.1	accurate	Neisseria_sicca	Neisseria sicca
GCF_000220235.1	accurate	Prevotella_nigrescens	Prevotella nigrescens
GCF_000762305.1	accurate	Clostridium_tetani	Clostridium tetani
GCF_000160575.1	accurate	Weissella_paramesenteroides	Weissella paramesenteroides
GCF_000143145.1	accurate	Hyphomicrobium_denitrificans	Hyphomicrobium denitrificans
GCF_000163455.1	accurate	Klebsiella_pneumoniae	Klebsiella pneumoniae
GCF_000315445.1	semi-accurate_type1	Alloiococcus_otitis	Alloiococcus otitis	Dolosigranulum pigrum
GCF_000220255.1	accurate	Prevotella_pallens	Prevotella pallens
GCF_003581385.1	accurate	Bordetella_avium	Bordetella avium
GCF_000262225.1	accurate	Fusobacterium_necrophorum	Fusobacterium necrophorum
GCF_000160075.2	accurate	Abiotrophia_defectiva	Abiotrophia defectiva
GCF_000701265.1	accurate	Legionella_wadsworthii	Legionella wadsworthii
GCF_000238355.1	accurate	Pseudoalteromonas_haloplanktis	Pseudoalteromonas haloplanktis
GCF_000264785.1	accurate	Edwardsiella_ictaluri	Edwardsiella ictaluri
GCF_000167995.1	accurate	Yersinia_mollaretii	Yersinia mollaretii
GCF_000144605.1	accurate	Brevundimonas_subvibrioides	Brevundimonas subvibrioides
GCF_000159595.1	accurate	Corynebacterium_glucuronolyticum	Corynebacterium glucuronolyticum
GCF_000163895.2	accurate	Filifactor_alocis	Filifactor alocis
GCF_000014145.1	accurate	Cytophaga_hutchinsonii	Cytophaga hutchinsonii
GCF_900106525.1	accurate	Lysobacter_enzymogenes	Lysobacter enzymogenes
GCF_003026275.1	accurate	Photobacterium_phosphoreum	Photobacterium phosphoreum
GCF_001995095.2	accurate	Oceanospirillum_linum	Oceanospirillum linum
GCF_000518125.1	accurate	Borrelia_coriaceae	Borrelia coriaceae
GCF_000381265.1	accurate	Curvibacter_lanceolatus	Curvibacter lanceolatus
GCF_900114545.1	accurate	Halanaerobium_salsuginis	Halanaerobium salsuginis
GCF_000482445.1	accurate	Xanthomonas_oryzae	Xanthomonas oryzae
GCF_000518565.1	accurate	Thermoanaerobacter_thermocopriae	Thermoanaerobacter thermocopriae
GCF_000159095.1	accurate	Anaerococcus_tetradius	Anaerococcus tetradius
GCF_000359585.1	accurate	Clostridium_tyrobutyricum	Clostridium tyrobutyricum
GCF_002087975.1	accurate	Staphylococcus_epidermidis	Staphylococcus epidermidis
GCF_000734965.1	accurate	Trabulsiella_guamensis	Trabulsiella guamensis
GCF_900102455.1	accurate	Novosphingobium_aromaticivorans	Novosphingobium aromaticivorans
GCF_000175375.1	accurate	Corynebacterium_matruchotii	Corynebacterium matruchotii
GCF_000154425.1	accurate	Coprococcus_eutactus	Coprococcus eutactus
GCF_000565015.1	accurate	Porphyromonas_catoniae	Porphyromonas catoniae
GCF_000160555.1	accurate	Selenomonas_noxia	Selenomonas noxia
GCF_000950415.1	accurate	Photobacterium_leiognathi	Photobacterium leiognathi
GCF_900104485.1	accurate	Bauldia_litoralis	Bauldia litoralis
GCF_000159435.1	accurate	Limosilactobacillus_vaginalis	Limosilactobacillus vaginalis
GCF_000185145.2	accurate	Prevotella_oralis	Prevotella oralis
GCF_900112715.1	accurate	Nannocystis_exedens	Nannocystis exedens
GCF_000222665.1	accurate	Vibrio_tubiashii	Vibrio tubiashii
GCF_000222685.1	accurate	Vibrio_nigripulchritudo	Vibrio nigripulchritudo
GCF_001521715.1	accurate	Enterobacter_asburiae	Enterobacter asburiae
GCF_000950095.1	accurate	Photobacterium_kishitanii	Photobacterium kishitanii
GCF_000194925.1	accurate	Neisseria_bacilliformis	Neisseria bacilliformis
GCF_000621725.1	accurate	Prevotella_brevis	Prevotella brevis
GCF_000411115.1	accurate	Capnocytophaga_granulosa	Capnocytophaga granulosa
GCF_000701705.1	accurate	Bilophila_wadsworthia	Bilophila wadsworthia
GCF_000143745.1	accurate	Lactiplantibacillus_plantarum	Lactiplantibacillus plantarum
GCF_003026815.1	accurate	Photobacterium_damselae	Photobacterium damselae
GCF_000469465.1	accurate	Gemella_bergeri	Gemella bergeri
GCF_002080395.1	accurate	Campylobacter_helveticus	Campylobacter helveticus
GCF_000018885.1	accurate	Renibacterium_salmoninarum	Renibacterium salmoninarum
GCF_000234095.1	accurate	Selenomonas_infelix	Selenomonas infelix
GCF_000407485.1	accurate	Enterococcus_pallens	Enterococcus pallens
GCF_001551835.1	accurate	Dechloromonas_denitrificans	Dechloromonas denitrificans
GCF_000211835.1	accurate	Hylemonella_gracilis	Hylemonella gracilis
GCF_900167115.1	accurate	Eubacterium_uniforme	Eubacterium uniforme
GCF_900168025.1	accurate	Acetoanaerobium_noterae	Acetoanaerobium noterae
GCF_000173895.1	accurate	Neisseria_cinerea	Neisseria cinerea
GCF_000816085.1	accurate	Staphylococcus_hyicus	Staphylococcus hyicus
GCF_000296405.1	accurate	Corynebacterium_otitidis	Corynebacterium otitidis
GCF_000188255.1	accurate	Actinobacillus_ureae	Actinobacillus ureae
GCF_000314675.2	accurate	Afipia_broomeae	Afipia broomeae
GCF_000146345.1	accurate	Peptoniphilus_duerdenii	Peptoniphilus duerdenii
GCF_900167145.1	accurate	Treponema_porcinum	Treponema porcinum
GCF_001742165.1	accurate	Burkholderia_stabilis	Burkholderia stabilis
GCF_000687755.1	accurate	Taylorella_asinigenitalis	Taylorella asinigenitalis
GCF_000169255.2	accurate	Pseudoflavonifractor_capillosus	Pseudoflavonifractor capillosus
GCF_000178435.1	accurate	Aerococcus_viridans	Aerococcus viridans
GCF_000381965.1	accurate	Oceanimonas_smirnovii	Oceanimonas smirnovii
GCF_000153885.1	accurate	Eubacterium_ventriosum	Eubacterium ventriosum
GCF_000188295.1	accurate	Streptococcus_vestibularis	Streptococcus vestibularis
GCF_004365165.1	accurate	Mycoplasma_hyosynoviae	Mycoplasma hyosynoviae
GCF_900156285.1	accurate	Halanaerobium_kushneri	Halanaerobium kushneri
GCF_000012825.1	accurate	Phocaeicola_vulgatus	Phocaeicola vulgatus
GCF_004295525.1	accurate	Helicobacter_pylori	Helicobacter pylori
GCF_000413475.1	accurate	Streptococcus_intermedius	Streptococcus intermedius
GCF_900155965.1	accurate	Mucilaginibacter_lappiensis	Mucilaginibacter lappiensis
GCF_900169165.1	accurate	Brevibacterium_linens	Brevibacterium linens
GCF_000163475.1	accurate	Pasteurella_dagmatis	Pasteurella dagmatis
GCF_000702745.1	accurate	Mycoplasma_cloacale	Mycoplasma cloacale
GCF_000158835.2	accurate	Fusobacterium_gonidiaformans	Fusobacterium gonidiaformans
GCF_000173735.1	accurate	Yersinia_aldovae	Yersinia aldovae
GCF_900114705.1	accurate	Rugamonas_rubra	Rugamonas rubra
GCF_000241465.1	accurate	Sphingomonas_echinoides	Sphingomonas echinoides
GCF_900167095.1	accurate	Oceanospirillum_multiglobuliferum	Oceanospirillum multiglobuliferum
GCF_000187585.1	accurate	Streptococcus_peroris	Streptococcus peroris
GCF_001648675.1	accurate	Legionella_jordanis	Legionella jordanis
GCF_900169265.1	accurate	Brevibacterium_iodinum	Brevibacterium iodinum
GCF_003721415.1	accurate	Micromonospora_aurantiaca	Micromonospora aurantiaca
GCF_000213555.1	accurate	Dysgonomonas_gadei	Dysgonomonas gadei
GCF_900167335.1	semi-accurate_type1	Pilibacter_termitis	Pilibacter termitis	Enterococcus canintestini
GCF_900167085.1	accurate	Eubacterium_ruminantium	Eubacterium ruminantium
GCF_000734955.1	accurate	Escherichia_coli	Escherichia coli
GCF_001298815.1	accurate	Alcaligenes_faecalis	Alcaligenes faecalis
GCF_000012765.1	accurate	Mycoplasma_capricolum	Mycoplasma capricolum
GCF_000301075.1	accurate	Bergeyella_zoohelcum	Bergeyella zoohelcum
GCF_000154205.1	accurate	Bacteroides_uniformis	Bacteroides uniformis
GCF_000466385.1	accurate	Aneurinibacillus_aneurinilyticus	Aneurinibacillus aneurinilyticus
GCF_003013245.1	accurate	Neisseria_iguanae	Neisseria iguanae
GCF_000518625.1	accurate	Roseomonas_gilardii	Roseomonas gilardii
GCF_000157895.3	accurate	Mycobacterium_kansasii	Mycobacterium kansasii
GCF_000174035.1	accurate	Mycobacterium_avium	Mycobacterium avium
GCF_900099615.1	accurate	Borreliella_japonica	Borreliella japonica
GCF_000621705.1	accurate	Prolixibacter_bellariivorans	Prolixibacter bellariivorans
GCF_000160755.1	accurate	Proteus_mirabilis	Proteus mirabilis
GCF_000735425.1	accurate	Leminorella_grimontii	Leminorella grimontii
GCF_000479045.1	accurate	Cetobacterium_somerae	Cetobacterium somerae
GCF_000007705.1	accurate	Chromobacterium_violaceum	Chromobacterium violaceum
GCF_001654835.1	accurate	Buttiauxella_gaviniae	Buttiauxella gaviniae
GCF_000818035.1	accurate	Neisseria_elongata	Neisseria elongata
GCF_003144535.1	accurate	Proteus_penneri	Proteus penneri
GCF_000235445.1	accurate	Johnsonella_ignava	Johnsonella ignava
GCF_000691525.1	accurate	Mycolicibacterium_neoaurum	Mycolicibacterium neoaurum
GCF_000687895.1	accurate	Deinococcus_radiodurans	Deinococcus radiodurans
GCF_000735435.1	accurate	Raoultella_planticola	Raoultella planticola
GCF_000382005.1	accurate	Pseudoalteromonas_piscicida	Pseudoalteromonas piscicida
GCF_000156435.1	accurate	Streptomyces_viridosporus	Streptomyces viridosporus
GCF_000468055.1	semi-accurate_type1	Treponema_lecithinolyticum	Treponema lecithinolyticum	Treponema brennaborense
GCF_000518785.1	accurate	Rhizobium_selenitireducens	Rhizobium selenitireducens
GCF_000213535.1	accurate	Kingella_kingae	Kingella kingae
GCF_000968375.1	accurate	Clostridium_scatologenes	Clostridium scatologenes
GCF_000730685.1	accurate	Rodentibacter_pneumotropicus	Rodentibacter pneumotropicus
GCF_001402875.1	accurate	Blastochloris_viridis	Blastochloris viridis
GCF_003124025.1	accurate	Kocuria_rosea	Kocuria rosea
GCF_000159215.1	accurate	Limosilactobacillus_fermentum	Limosilactobacillus fermentum
GCF_000468015.1	semi-accurate_type1	Ruminococcus_callidus	Ruminococcus callidus	Ruminococcus flavefaciens
GCF_000160695.1	accurate	Selenomonas_flueggei	Selenomonas flueggei
GCF_000701585.1	accurate	Acidiphilium_angustum	Acidiphilium angustum
GCF_000160655.1	accurate	Cardiobacterium_hominis	Cardiobacterium hominis
GCF_002095925.1	accurate	Pseudomonas_chlororaphis	Pseudomonas chlororaphis
GCF_001854185.1	accurate	Clostridium_formicaceticum	Clostridium formicaceticum
GCF_001467025.1	accurate	Legionella_brunensis	Legionella brunensis
GCF_000176735.1	semi-accurate_type1	Neisseria_polysaccharea	Neisseria polysaccharea	Neisseria meningitidis
GCF_000373865.1	accurate	Terrisporobacter_glycolicus	Terrisporobacter glycolicus
GCF_000739435.1	accurate	Actinobacillus_suis	Actinobacillus suis
GCF_000007825.1	accurate	Bacillus_cereus	Bacillus cereus
GCF_000227315.1	accurate	Peptoniphilus_indolicus	Peptoniphilus indolicus
GCF_004354685.1	accurate	Lactiplantibacillus_pentosus	Lactiplantibacillus pentosus
GCF_000153485.2	accurate	Psychroflexus_torquis	Psychroflexus torquis
GCF_002245495.1	accurate	Oceanimonas_baumannii	Oceanimonas baumannii
GCF_001442535.1	accurate	Lysobacter_antibioticus	Lysobacter antibioticus
GCF_001654985.1	accurate	Kluyvera_georgiana	Kluyvera georgiana
GCF_000982825.1	accurate	Cronobacter_sakazakii	Cronobacter sakazakii
GCF_004354475.1	accurate	Latilactobacillus_sakei	Latilactobacillus sakei
GCF_001757485.1	accurate	Synergistes_jonesii	Synergistes jonesii
GCF_000518225.1	accurate	Helicobacter_pametensis	Helicobacter pametensis
GCF_001517105.1	accurate	Bacillus_halotolerans	Bacillus halotolerans
GCF_001648685.1	accurate	Fluoribacter_gormanii	Fluoribacter gormanii
GCF_000701805.1	semi-accurate_type1	Mycoplasmopsis_iners	Mycoplasmopsis iners	Mycoplasmopsis meleagridis
GCF_000011705.1	accurate	Burkholderia_mallei	Burkholderia mallei
GCF_000143765.1	accurate	Sphingobacterium_spiritivorum	Sphingobacterium spiritivorum
GCF_000020225.1	accurate	Akkermansia_muciniphila	Akkermansia muciniphila
GCF_002240635.1	accurate	Clavibacter_michiganensis	Clavibacter michiganensis
GCF_000394615.1	accurate	Enterococcus_gilvus	Enterococcus gilvus
GCF_000518205.1	semi-accurate_type1	Facklamia_sourekii	Facklamia sourekii	Suicoccus acidiformans
GCF_000807675.2	accurate	Eubacterium_limosum	Eubacterium limosum
GCF_000687795.1	accurate	Mycoplasma_testudinis	Mycoplasma testudinis
GCF_000701825.1	semi-accurate_type1	Mycoplasma_collis	Mycoplasma collis	Mycoplasma molare
GCF_000252955.1	accurate	Xenorhabdus_nematophila	Xenorhabdus nematophila
GCF_900104715.1	accurate	Pseudomonas_chlororaphis	Pseudomonas chlororaphis
GCF_900167385.1	accurate	Prevotella_oulorum	Prevotella oulorum
GCF_000518585.1	accurate	Agrobacterium_larrymoorei	Agrobacterium larrymoorei
GCF_003609695.1	semi-accurate_type1	Mycobacterium_marinum	Mycobacterium marinum	Mycobacterium tuberculosis
GCF_000518645.1	accurate	Curvibacter_gracilis	Curvibacter gracilis
GCF_000686545.1	accurate	Mesoplasma_syrphidae	Mesoplasma syrphidae
GCF_000734905.1	accurate	Citrobacter_freundii	Citrobacter freundii
GCF_000518665.1	accurate	Microvirga_flocculans	Microvirga flocculans
GCF_000407245.1	accurate	Enterococcus_avium	Enterococcus avium
GCF_000518685.1	accurate	Eubacterium_xylanophilum	Eubacterium xylanophilum
GCF_900103655.1	accurate	Lactobacillus_kefiranofaciens	Lactobacillus kefiranofaciens
GCF_900167375.1	accurate	Anaerorhabdus_furcosa	Anaerorhabdus furcosa
GCF_900167355.1	accurate	Porphyromonas_cangingivalis	Porphyromonas cangingivalis
GCF_001654965.1	accurate	Proteus_hauseri	Proteus hauseri
GCF_000354175.2	accurate	Vibrio_alginolyticus	Vibrio alginolyticus
GCF_000007145.1	accurate	Xanthomonas_campestris	Xanthomonas campestris
GCF_900167395.1	accurate	Nitrosomonas_europaea	Nitrosomonas europaea
GCF_900112165.1	accurate	Brevinema_andersonii	Brevinema andersonii
GCF_000276685.1	accurate	Taylorella_equigenitalis	Taylorella equigenitalis
GCF_000384815.1	accurate	Halodesulfovibrio_aestuarii	Halodesulfovibrio aestuarii
GCF_000153625.3	accurate	Fusobacterium_nucleatum	Fusobacterium nucleatum
GCF_000172115.1	accurate	Mycobacterium_intracellulare	Mycobacterium intracellulare
GCF_000284615.1	accurate	Marinobacter_hydrocarbonoclasticus	Marinobacter hydrocarbonoclasticus
GCF_000701525.1	accurate	Mesoplasma_grammopterae	Mesoplasma grammopterae
GCF_000701865.1	accurate	Mycoplasmopsis_felis	Mycoplasmopsis felis
GCF_000621685.1	accurate	Legionella_sainthelensi	Legionella sainthelensi
GCF_000439895.1	accurate	Tatumella_ptyseos	Tatumella ptyseos
GCF_000305495.1	accurate	Peribacillus_psychrosaccharolyticus	Peribacillus psychrosaccharolyticus
GCF_000407645.1	accurate	Lactococcus_garvieae	Lactococcus garvieae
GCF_000526675.1	semi-accurate_type1	Atopobacter_phocae	Atopobacter phocae	Atopobacter sp. AH10
GCF_000622145.1	accurate	Paracoccus_yeei	Paracoccus yeei
GCF_000526915.1	accurate	Mycobacterium_genavense	Mycobacterium genavense
GCF_900156205.1	accurate	Leptospira_interrogans	Leptospira interrogans
GCF_000621505.1	semi-accurate_type1	Ruminiclostridium_cellobioparum	Ruminiclostridium cellobioparum	Anaerobacterium chartisolvens
GCF_004359575.1	semi-accurate_type1	Macrococcus_bovicus	Macrococcus bovicus	Macrococcus bohemicus
GCF_001011015.1	accurate	Vibrio_parahaemolyticus	Vibrio parahaemolyticus
GCF_000950005.1	accurate	Photobacterium_angustum	Photobacterium angustum
GCF_000747195.1	accurate	Streptococcus_equinus	Streptococcus equinus
GCF_900156335.1	accurate	Sphaerotilus_natans	Sphaerotilus natans
GCF_000177075.1	semi-accurate_type1	Prevotella_buccalis	Prevotella buccalis	Prevotella timonensis
GCF_000621525.1	accurate	Legionella_fairfieldensis	Legionella fairfieldensis
GCF_900111115.1	accurate	Giesbergeria_anulus	Giesbergeria anulus
GCF_001469295.1	accurate	Streptococcus_gordonii	Streptococcus gordonii
GCF_900167555.1	accurate	Gemmiger_formicilis	Gemmiger formicilis
GCF_000185445.1	accurate	Mobiluncus_holmesii	Mobiluncus holmesii
GCF_000526695.1	accurate	Carnimonas_nigrificans	Carnimonas nigrificans
GCF_000378225.1	accurate	Methylophilus_methylotrophus	Methylophilus methylotrophus
GCF_000173715.1	accurate	Yersinia_kristensenii	Yersinia kristensenii
GCF_001654925.1	accurate	Buttiauxella_brennerae	Buttiauxella brennerae
GCF_900167035.1	semi-accurate_type1	Mycoplasmopsis_verecunda	Mycoplasmopsis verecunda	Mycoplasma sp. Pen4
GCF_001654915.1	accurate	Buttiauxella_ferragutiae	Buttiauxella ferragutiae
GCF_000160495.1	accurate	Selenomonas_sputigena	Selenomonas sputigena
GCF_002891295.1	accurate	Streptomyces_eurocidicus	Streptomyces eurocidicus
GCF_000444055.1	accurate	Alicyclobacillus_acidoterrestris	Alicyclobacillus acidoterrestris
GCF_001558255.2	accurate	Grimontia_hollisae	Grimontia hollisae
GCF_000012845.1	accurate	Parabacteroides_distasonis	Parabacteroides distasonis
GCF_900106685.1	accurate	Listeria_ivanovii	Listeria ivanovii
GCF_000159135.1	accurate	Corynebacterium_striatum	Corynebacterium striatum
GCF_002727115.1	accurate	Streptomyces_cinnamoneus	Streptomyces cinnamoneus
GCF_002250655.1	accurate	Mycolicibacterium_sphagni	Mycolicibacterium sphagni
GCF_000224275.1	accurate	Neisseria_weaveri	Neisseria weaveri
GCF_000159495.1	accurate	Lacticaseibacillus_paracasei	Lacticaseibacillus paracasei
GCF_000392875.1	accurate	Enterococcus_faecalis	Enterococcus faecalis
GCF_000017405.1	accurate	Brucella_anthropi	Brucella anthropi
GCF_000172815.1	accurate	Bacillus_pumilus	Bacillus pumilus
GCF_000407285.1	accurate	Enterococcus_saccharolyticus	Enterococcus saccharolyticus
GCF_000347875.1	accurate	Streptococcus_mutans	Streptococcus mutans
GCF_003660105.1	accurate	Aliarcobacter_cryaerophilus	Aliarcobacter cryaerophilus
GCF_000160815.2	accurate	Erysipelothrix_rhusiopathiae	Erysipelothrix rhusiopathiae
GCF_001654855.1	accurate	Proteus_myxofaciens	Proteus myxofaciens
GCF_000161615.1	inaccurate	Bacillus_thuringiensis	Bacillus cereus		Bacillus_A thuringiensis	Taxon name changed
GCF_000168035.1	accurate	Yersinia_intermedia	Yersinia intermedia
GCF_001277805.1	accurate	Geobacillus_stearothermophilus	Geobacillus stearothermophilus
GCF_900114845.1	accurate	Pimelobacter_simplex	Pimelobacter simplex
GCF_900143035.1	accurate	Streptococcus_salivarius	Streptococcus salivarius
GCF_001704635.1	accurate	Streptomyces_sparsogenes	Streptomyces sparsogenes
GCF_001467645.1	accurate	Legionella_geestiana	Legionella geestiana
GCF_003010495.1	accurate	Megasphaera_elsdenii	Megasphaera elsdenii
GCF_001997185.1	accurate	Stenotrophomonas_maltophilia	Stenotrophomonas maltophilia
GCF_000176855.2	accurate	Acidovorax_avenae	Acidovorax avenae
GCF_004365095.1	accurate	Mycoplasmopsis_mustelae	Mycoplasmopsis mustelae
GCF_000196535.1	accurate	Mobiluncus_curtisii	Mobiluncus curtisii
GCF_000941075.1	accurate	Mycoplasma_dispar	Mycoplasma dispar
GCF_000021485.1	accurate	Acidithiobacillus_ferrooxidans	Acidithiobacillus ferrooxidans
GCF_000008765.1	accurate	Clostridium_acetobutylicum	Clostridium acetobutylicum
GCF_000024405.1	accurate	Sebaldella_termitidis	Sebaldella termitidis
GCF_000373885.1	accurate	Blautia_producta	Blautia producta
GCF_000518605.1	accurate	Shewanella_fidelis	Shewanella fidelis
GCF_000153905.1	accurate	Blautia_obeum	Blautia obeum
GCF_000622245.1	accurate	Fusobacterium_perfoetens	Fusobacterium perfoetens
GCF_000158615.1	accurate	Eikenella_corrodens	Eikenella corrodens
GCF_001467825.1	accurate	Legionella_londiniensis	Legionella londiniensis
GCF_000518085.1	accurate	Bartonella_grahamii	Bartonella grahamii
GCF_000159995.1	accurate	Alloprevotella_tannerae	Alloprevotella tannerae
GCF_000144405.1	semi-accurate_type1	Prevotella_melaninogenica	Prevotella melaninogenica	Prevotella bivia
GCF_001008755.1	accurate	Ligilactobacillus_ruminis	Ligilactobacillus ruminis
GCF_000622225.1	accurate	Roseomonas_mucosa	Roseomonas mucosa
GCF_000234585.1	accurate	Mycolicibacterium_thermoresistibile	Mycolicibacterium thermoresistibile
GCF_000469485.1	accurate	Leifsonia_aquatica	Leifsonia aquatica
GCF_000687535.1	accurate	Helicobacter_rodentium	Helicobacter rodentium
GCF_002243385.1	accurate	Mogibacterium_pumilum	Mogibacterium pumilum
GCF_000381985.1	accurate	Novispirillum_itersonii	Novispirillum itersonii
GCF_003012915.1	accurate	Staphylococcus_felis	Staphylococcus felis
GCF_000622205.1	accurate	Mycoplasma_leonicaptivi	Mycoplasma leonicaptivi
GCF_002088015.1	accurate	Lactobacillus_crispatus	Lactobacillus crispatus
GCF_000786395.1	accurate	Lactobacillus_acidophilus	Lactobacillus acidophilus
GCF_002263215.1	accurate	Actinobacillus_seminis	Actinobacillus seminis
GCF_900111465.1	accurate	Campylobacter_lari	Campylobacter lari
GCF_000187855.1	accurate	Streptococcus_cristatus	Streptococcus cristatus
GCF_003049525.1	accurate	Lysinibacillus_fusiformis	Lysinibacillus fusiformis
GCF_004364345.1	accurate	Prosthecobacter_fusiformis	Prosthecobacter fusiformis
GCF_000159355.1	accurate	Lactobacillus_johnsonii	Lactobacillus johnsonii
GCF_000424065.1	accurate	Selenomonas_ruminantium	Selenomonas ruminantium
GCF_000019845.1	accurate	Beijerinckia_indica	Beijerinckia indica
GCF_000010425.1	accurate	Bifidobacterium_adolescentis	Bifidobacterium adolescentis
GCF_000702805.1	semi-accurate_type1	Mycoplasma_anseris	Mycoplasma anseris	Mycoplasma cloacale
GCF_900167535.1	semi-accurate_type1	Prosthecobacter_debontii	Prosthecobacter debontii	Thermus oshimai
GCF_000176135.1	accurate	Vibrio_coralliilyticus	Vibrio coralliilyticus
GCF_000393875.1	accurate	Enterococcus_malodoratus	Enterococcus malodoratus
GCF_900156155.1	accurate	Aromatoleum_tolulyticum	Aromatoleum tolulyticum
GCF_001434355.1	accurate	Streptomyces_anulatus	Streptomyces anulatus
GCF_000974705.1	accurate	Mycobacterium_celatum	Mycobacterium celatum
GCF_002949675.1	semi-accurate_type2	Shigella_dysenteriae	Escherichia coli	Shigella dysenteriae	Escherichia dysenteriae
GCF_000687735.1	accurate	Acholeplasma_equifetale	Acholeplasma equifetale
GCF_000518105.1	accurate	Bartonella_vinsonii	Bartonella vinsonii
GCF_000173915.1	accurate	Gemella_haemolysans	Gemella haemolysans
GCF_900167045.1	accurate	Legionella_maceachernii	Legionella maceachernii
GCF_000159115.1	accurate	Corynebacterium_accolens	Corynebacterium accolens
GCF_000469365.1	accurate	Levilactobacillus_brevis	Levilactobacillus brevis
GCF_000701685.1	accurate	Gemella_sanguinis	Gemella sanguinis
GCF_900167025.1	accurate	Treponema_berlinense	Treponema berlinense
GCF_000336555.1	accurate	Afipia_clevelandensis	Afipia clevelandensis
GCF_000742135.1	accurate	Klebsiella_pneumoniae	Klebsiella pneumoniae
GCF_000227215.1	accurate	Acidithiobacillus_thiooxidans	Acidithiobacillus thiooxidans
GCF_900156315.1	accurate	Microbispora_rosea	Microbispora rosea
GCF_000394055.1	accurate	Enterococcus_caccae	Enterococcus caccae
GCF_000525775.1	accurate	Mogibacterium_timidum	Mogibacterium timidum
GCF_004365505.1	accurate	Entomoplasma_freundtii	Entomoplasma freundtii
GCF_000315525.1	accurate	Sphingobium_yanoikuyae	Sphingobium yanoikuyae
GCF_000621645.1	accurate	Vibrio_cholerae	Vibrio cholerae
GCF_001467795.1	accurate	Legionella_lansingensis	Legionella lansingensis
GCF_000260715.1	accurate	Bifidobacterium_animalis	Bifidobacterium animalis
GCF_001997165.1	accurate	Staphylococcus_saprophyticus	Staphylococcus saprophyticus
GCF_001276985.1	accurate	Clostridium_botulinum	Clostridium botulinum
GCF_000702785.1	accurate	Mycoplasmopsis_primatum	Mycoplasmopsis primatum
GCF_001655005.1	accurate	Hafnia_paralvei	Hafnia paralvei
GCF_001655035.1	semi-accurate_type1	Obesumbacterium_proteus	Obesumbacterium proteus	Moellerella wisconsensis
GCF_000163775.2	accurate	Simonsiella_muelleri	Simonsiella muelleri
GCF_000154985.1	accurate	Streptococcus_infantarius	Streptococcus infantarius
GCF_001468035.1	accurate	Legionella_tucsonensis	Legionella tucsonensis
GCF_002954665.1	accurate	Polaribacter_glomeratus	Polaribacter glomeratus
GCF_002834225.1	accurate	Ruminococcus_bromii	Ruminococcus bromii
GCF_000146285.1	accurate	Mobiluncus_curtisii	Mobiluncus curtisii
GCF_000196355.1	accurate	Nitrosospira_multiformis	Nitrosospira multiformis
GCF_000169175.1	semi-accurate_type1	Microscilla_marina	Microscilla marina	Hydrogenivirga caldilitoris
GCF_900167255.1	accurate	Thiothrix_eikelboomii	Thiothrix eikelboomii
GCF_000166055.1	accurate	Rhodomicrobium_vannielii	Rhodomicrobium vannielii
GCF_000019345.1	accurate	Ureaplasma_parvum	Ureaplasma parvum
GCF_001468025.1	accurate	Legionella_shakespearei	Legionella shakespearei
GCF_000185305.1	accurate	Aggregatibacter_segnis	Aggregatibacter segnis
GCF_000452245.2	accurate	Paraclostridium_bifermentans	Paraclostridium bifermentans
GCF_000621625.1	accurate	Crocinitomix_catalasitica	Crocinitomix catalasitica
GCF_000204035.1	accurate	Brevundimonas_diminuta	Brevundimonas diminuta
GCF_000158915.1	accurate	Streptomyces_himastatinicus	Streptomyces himastatinicus
GCF_000154125.1	accurate	Bacteroides_ovatus	Bacteroides ovatus
GCF_001655055.1	accurate	Providencia_heimbachae	Providencia heimbachae
GCF_900167185.1	accurate	Selenihalanaerobacter_shriftii	Selenihalanaerobacter shriftii
GCF_002075345.1	accurate	Citrobacter_braakii	Citrobacter braakii
GCF_000173775.1	accurate	Yersinia_rohdei	Yersinia rohdei
GCF_900102985.1	accurate	Photorhabdus_luminescens	Photorhabdus luminescens
GCF_000526955.1	semi-accurate_type1	Mycoplasmopsis_cricetuli	Mycoplasmopsis cricetuli	Mycoplasmopsis citelli
GCF_000241525.1	accurate	Comamonas_testosteroni	Comamonas testosteroni
GCF_001648625.1	accurate	Tatlockia_micdadei	Tatlockia micdadei
GCF_001942505.1	accurate	Mycobacteroides_abscessus	Mycobacteroides abscessus
GCF_000160615.1	accurate	Mobiluncus_mulieris	Mobiluncus mulieris
GCF_001437175.1	accurate	Fructilactobacillus_fructivorans	Fructilactobacillus fructivorans
GCF_000422085.1	accurate	Serratia_liquefaciens	Serratia liquefaciens
GCF_000755055.1	accurate	Yersinia_enterocolitica	Yersinia enterocolitica
GCF_000013025.1	inaccurate	Hyphomonas_neptunium	Hyphomonas hirschiana		Hyphomonas neptunium	disputes on the nomenclature of the representative strains
GCF_000016845.1	accurate	Brucella_ovis	Brucella ovis
GCF_000187265.1	accurate	Streptococcus_equinus	Streptococcus equinus
GCF_001294465.1	accurate	Moellerella_wisconsensis	Moellerella wisconsensis
GCF_900101965.1	accurate	Rhodospira_trueperi	Rhodospira trueperi
GCF_003546465.1	accurate	Burkholderia_cepacia	Burkholderia cepacia
GCF_001270025.1	accurate	Streptomyces_azureus	Streptomyces azureus
GCF_002155265.1	accurate	Corynebacterium_pseudotuberculosis	Corynebacterium pseudotuberculosis
GCF_900116585.1	accurate	Campylobacter_hyointestinalis	Campylobacter hyointestinalis
GCF_000085865.1	accurate	Mycoplasma_hominis	Mycoplasma hominis
GCF_900156145.1	accurate	Chryseobacterium_indoltheticum	Chryseobacterium indoltheticum
GCF_000466525.1	accurate	Bifidobacterium_bifidum	Bifidobacterium bifidum
GCF_900100795.1	accurate	Pseudomonas_abietaniphila	Pseudomonas abietaniphila
GCF_001078375.1	accurate	Veillonella_tobetsuensis	Veillonella tobetsuensis
GCF_003364215.1	accurate	Helicobacter_cholecystus	Helicobacter cholecystus
GCF_001267885.1	accurate	Streptomyces_ambofaciens	Streptomyces ambofaciens
GCF_000394035.1	semi-accurate_type1	Enterococcus_phoeniculicola	Enterococcus phoeniculicola	Enterococcus hirae
GCF_900167275.1	accurate	Cetobacterium_ceti	Cetobacterium ceti
GCF_000376265.1	accurate	Thermus_igniterrae	Thermus igniterrae
GCF_000154105.1	accurate	Parabacteroides_merdae	Parabacteroides merdae
GCF_000519165.1	accurate	Prevotella_intermedia	Prevotella intermedia
GCF_000686585.1	semi-accurate_type1	Mycoplasmopsis_lipofaciens	Mycoplasmopsis lipofaciens	Mycoplasmopsis maculosa
GCF_002217405.1	accurate	Flavobacterium_psychrophilum	Flavobacterium psychrophilum
GCF_000701665.1	accurate	Agathobaculum_desmolans	Agathobaculum desmolans
GCF_000190695.1	accurate	Kingella_denitrificans	Kingella denitrificans
GCF_000257825.1	accurate	Streptococcus_pseudopneumoniae	Streptococcus pseudopneumoniae
GCF_900156405.1	accurate	Shewanella_morhuae	Shewanella morhuae
GCF_000264805.1	accurate	Edwardsiella_tarda	Edwardsiella tarda
GCF_000315235.1	accurate	Paenibacillus_popilliae	Paenibacillus popilliae
GCF_000687775.1	semi-accurate_type1	Mycoplasmopsis_felifaucium	Mycoplasmopsis felifaucium	Mycoplasmopsis primatum
GCF_000413035.1	accurate	Treponema_medium	Treponema medium
GCF_000164695.2	accurate	Rothia_dentocariosa	Rothia dentocariosa
GCF_001467535.1	accurate	Legionella_worsleiensis	Legionella worsleiensis
GCF_000164135.1	semi-accurate_type1	Mycobacterium_parascrofulaceum	Mycobacterium parascrofulaceum	Mycobacterium intracellulare
GCF_000218545.1	accurate	Cellulomonas_gilvus	Cellulomonas gilvus
GCF_000401415.1	accurate	Elizabethkingia_meningoseptica	Elizabethkingia meningoseptica
GCF_000010505.1	accurate	Porphyromonas_gingivalis	Porphyromonas gingivalis
GCF_000175575.2	accurate	Acidithiobacillus_caldus	Acidithiobacillus caldus
GCF_000706645.1	accurate	Bartonella_rochalimae	Bartonella rochalimae
GCF_001445835.1	accurate	Streptomyces_vitaminophilus	Streptomyces vitaminophilus
GCF_900119845.1	accurate	Devosia_enhydra	Devosia enhydra
GCF_000156575.1	accurate	Anaerococcus_lactolyticus	Anaerococcus lactolyticus
GCF_000518305.1	accurate	Mycoplasma_imitans	Mycoplasma imitans
GCF_000174755.1	accurate	Capnocytophaga_gingivalis	Capnocytophaga gingivalis
GCF_001653955.1	semi-accurate_type1	Francisella_persica	Francisella persica	Francisella tularensis
GCF_000518805.1	accurate	Shewanella_waksmanii	Shewanella waksmanii
GCF_000424105.1	accurate	Lachnospira_multipara	Lachnospira multipara
GCF_000185505.1	accurate	Pseudoramibacter_alactolyticus	Pseudoramibacter alactolyticus
GCF_900167205.1	accurate	Eubacterium_coprostanoligenes	Eubacterium coprostanoligenes
GCF_900167225.1	accurate	Porphyromonas_crevioricanis	Porphyromonas crevioricanis
GCF_003324185.1	accurate	Faecalibacterium_prausnitzii	Faecalibacterium prausnitzii
GCF_002998435.1	accurate	Bacteroides_zoogleoformans	Bacteroides zoogleoformans
GCF_002441745.1	accurate	Lactococcus_raffinolactis	Lactococcus raffinolactis
GCF_000960995.1	accurate	Burkholderia_glumae	Burkholderia glumae
GCF_000702725.1	accurate	Mesoplasma_photuris	Mesoplasma photuris
GCF_000712165.1	accurate	Ureaplasma_canigenitalium	Ureaplasma canigenitalium
GCF_001467865.1	accurate	Legionella_moravica	Legionella moravica
GCF_004359515.1	semi-accurate_type1	Macrococcus_carouselicus	Macrococcus carouselicus	Macrococcus bohemicus
GCF_000702765.1	accurate	Acholeplasma_hippikon	Acholeplasma hippikon
GCF_000526895.1	accurate	Bartonella_doshiae	Bartonella doshiae
GCF_000378625.1	accurate	Colwellia_piezophila	Colwellia piezophila
GCF_004354745.1	accurate	Lentilactobacillus_buchneri	Lentilactobacillus buchneri
GCF_000222605.1	accurate	Vibrio_ichthyoenteri	Vibrio ichthyoenteri
GCF_000160675.1	accurate	Granulicatella_adiacens	Granulicatella adiacens
GCF_003688445.1	accurate	Mycoplasma_subdolum	Mycoplasma subdolum
GCF_000158315.2	accurate	Fusobacterium_ulcerans	Fusobacterium ulcerans
GCF_000730485.1	accurate	Cutibacterium_acnes	Cutibacterium acnes
GCF_000186425.1	accurate	Lautropia_mirabilis	Lautropia mirabilis
GCF_000169015.1	accurate	Bacteroides_caccae	Bacteroides caccae
GCF_000164675.2	accurate	Streptococcus_parasanguinis	Streptococcus parasanguinis
GCF_900112985.1	accurate	Pedobacter_antarcticus	Pedobacter antarcticus
GCF_004362335.1	semi-accurate_type1	Mycoplasma_testudineum	Mycoplasma testudineum	Mycoplasmopsis pulmonis
GCF_000622165.1	accurate	Mycoplasma_molare	Mycoplasma molare
GCF_000959725.1	accurate	Burkholderia_gladioli	Burkholderia gladioli
GCF_900104395.1	accurate	Fusobacterium_necrophorum	Fusobacterium necrophorum
GCF_000270185.1	accurate	Melissococcus_plutonius	Melissococcus plutonius
GCF_000168015.1	accurate	Yersinia_frederiksenii	Yersinia frederiksenii
GCF_000340435.2	accurate	Mycobacterium_haemophilum	Mycobacterium haemophilum
GCF_002028405.1	accurate	Thiomonas_intermedia	Thiomonas intermedia
GCF_000382425.1	accurate	Empedobacter_brevis	Empedobacter brevis
GCF_900167465.1	accurate	Geobacter_thiogenes	Geobacter thiogenes
GCF_900108375.1	accurate	Prevotella_ruminicola	Prevotella ruminicola
GCF_000172635.2	accurate	Alteromonas_macleodii	Alteromonas macleodii
GCF_000173995.1	accurate	Neisseria_lactamica	Neisseria lactamica
GCF_000733865.1	accurate	Mycoplasma_buteonis	Mycoplasma buteonis
GCF_000314735.2	accurate	Afipia_felis	Afipia felis
GCF_002217315.1	accurate	Flavobacterium_hibernum	Flavobacterium hibernum
GCF_000518185.1	accurate	Bartonella_clarridgeiae	Bartonella clarridgeiae
GCF_000518705.1	accurate	Shewanella_colwelliana	Shewanella colwelliana
GCF_003550015.1	accurate	Anaeroplasma_bactoclasticum	Anaeroplasma bactoclasticum
GCF_000169535.1	accurate	Ureaplasma_urealyticum	Ureaplasma urealyticum
GCF_000020425.1	accurate	Bifidobacterium_longum	Bifidobacterium longum
GCF_000417905.1	semi-accurate_type1	Vibrio_natriegens	Vibrio natriegens	Vibrio parahaemolyticus
GCF_000175615.1	accurate	Rothia_mucilaginosa	Rothia mucilaginosa
GCF_000013285.1	accurate	Clostridium_perfringens	Clostridium perfringens
GCF_000169035.1	accurate	Collinsella_aerofaciens	Collinsella aerofaciens
GCF_000008185.1	accurate	Treponema_denticola	Treponema denticola
GCF_000687165.1	accurate	Acidovorax_oryzae	Acidovorax oryzae
GCF_000685905.1	accurate	Mycoplasma_pirum	Mycoplasma pirum
GCF_001298465.1	accurate	Campylobacter_concisus	Campylobacter concisus
GCF_000518745.1	accurate	Phaseolibacter_flectens	Phaseolibacter flectens
GCF_001485435.1	accurate	Deinococcus_grandis	Deinococcus grandis
GCF_000213995.1	accurate	Enterobacter_hormaechei	Enterobacter hormaechei
GCF_000935125.1	accurate	Streptomyces_natalensis	Streptomyces natalensis
GCF_900167455.1	accurate	Enhydrobacter_aerosaccus	Enhydrobacter aerosaccus
GCF_000735375.1	accurate	Hafnia_alvei	Hafnia alvei
GCF_001558415.2	accurate	Vibrio_fluvialis	Vibrio fluvialis
GCF_000382065.1	accurate	[Pseudomonas]_hibiscicola	[Pseudomonas] hibiscicola
GCF_002101655.1	accurate	Mycolicibacter_hiberniae	Mycolicibacter hiberniae
GCF_900104015.1	accurate	Pseudomonas_cichorii	Pseudomonas cichorii
GCF_000411375.1	accurate	Corynebacterium_pyruviciproducens	Corynebacterium pyruviciproducens
GCF_900105475.1	inaccurate	Pseudomonas_asplenii	Pseudomonas fuscovaginae		Pseudomonas_E asplenii	Taxon name changed
GCF_000239295.1	accurate	Flavonifractor_plautii	Flavonifractor plautii
GCF_000702705.1	accurate	Mycoplasma_simbae	Mycoplasma simbae
GCF_005221285.1	accurate	Neisseria_flavescens	Neisseria flavescens
GCF_001434055.1	accurate	Levilactobacillus_parabrevis	Levilactobacillus parabrevis
GCF_000376285.1	accurate	Clostridioides_difficile	Clostridioides difficile
GCF_000685885.1	accurate	Entomoplasma_melaleucae	Entomoplasma melaleucae
GCF_001182285.1	accurate	Burkholderia_pseudomallei	Burkholderia pseudomallei
GCF_001006485.1	semi-accurate_type1	Tannerella_forsythia	Tannerella forsythia	Hydrogenovibrio crunogenus
GCF_000754815.1	accurate	Yersinia_ruckeri	Yersinia ruckeri
GCF_000764085.1	accurate	Priestia_megaterium	Priestia megaterium
GCF_000518825.1	accurate	Mesoplasma_chauliocola	Mesoplasma chauliocola
GCF_000163295.1	accurate	Anaerococcus_vaginalis	Anaerococcus vaginalis
GCF_000767565.1	accurate	Xylella_fastidiosa	Xylella fastidiosa
GCF_000245755.1	accurate	Helcococcus_kunzii	Helcococcus kunzii
GCF_000621485.1	accurate	Alkaliphilus_transvaalensis	Alkaliphilus transvaalensis
GCF_000184945.1	accurate	Prevotella_buccae	Prevotella buccae
GCF_000526855.1	accurate	Entomoplasma_luminosum	Entomoplasma luminosum
GCF_000988235.1	accurate	Corynebacterium_xerosis	Corynebacterium xerosis
GCF_900108055.1	accurate	Thermoleophilum_album	Thermoleophilum album
GCF_000586375.1	accurate	Legionella_pneumophila	Legionella pneumophila
GCF_000518765.1	accurate	Ruminococcus_flavefaciens	Ruminococcus flavefaciens
GCF_000159315.1	accurate	Lentilactobacillus_hilgardii	Lentilactobacillus hilgardii
GCF_001468085.1	accurate	Legionella_waltersii	Legionella waltersii
GCF_900156215.1	accurate	Streptococcus_equi	Streptococcus equi
GCF_000014425.1	accurate	Lactobacillus_gasseri	Lactobacillus gasseri
GCF_000175255.2	accurate	Zymomonas_mobilis	Zymomonas mobilis
GCF_001467955.1	accurate	Legionella_quateirensis	Legionella quateirensis
GCF_000162295.1	accurate	Acinetobacter_baumannii	Acinetobacter baumannii
GCF_002101965.1	accurate	Mycolicibacterium_wolinskyi	Mycolicibacterium wolinskyi
GCF_000186445.1	accurate	Streptococcus_agalactiae	Streptococcus agalactiae
GCF_000245815.1	accurate	Dolosigranulum_pigrum	Dolosigranulum pigrum
GCF_000819545.1	accurate	Streptomyces_nodosus	Streptomyces nodosus
GCF_000805675.1	accurate	Corynebacterium_minutissimum	Corynebacterium minutissimum
GCF_000185725.2	accurate	Segniliparus_rugosus	Segniliparus rugosus
GCF_000621445.1	accurate	Alkalihalobacillus_bogoriensis	Alkalihalobacillus bogoriensis
GCF_000156715.1	accurate	Francisella_philomiragia	Francisella philomiragia
GCF_900167415.1	accurate	Fibrobacter_intestinalis	Fibrobacter intestinalis
GCF_000163435.1	accurate	Corynebacterium_jeikeium	Corynebacterium jeikeium
GCF_900113545.1	accurate	Neisseria_elongata	Neisseria elongata
GCF_000380565.1	accurate	Microbulbifer_variabilis	Microbulbifer variabilis
GCF_000167975.1	accurate	Yersinia_bercovieri	Yersinia bercovieri
GCF_000014445.1	accurate	Leuconostoc_mesenteroides	Leuconostoc mesenteroides
GCF_000011325.1	accurate	Corynebacterium_glutamicum	Corynebacterium glutamicum
GCF_000409285.1	accurate	Cronobacter_muytjensii	Cronobacter muytjensii
GCF_000526835.1	accurate	Entomoplasma_somnilux	Entomoplasma somnilux
GCF_001999685.1	accurate	Aeromonas_hydrophila	Aeromonas hydrophila
GCF_000518145.1	accurate	Vibrio_cholerae	Vibrio cholerae
GCF_001467895.1	accurate	Legionella_nautarum	Legionella nautarum
GCF_000407025.1	accurate	Enterococcus_sulfureus	Enterococcus sulfureus
GCF_000687815.1	accurate	Mycoplasma_elephantis	Mycoplasma elephantis
GCF_000735365.1	accurate	Kluyvera_ascorbata	Kluyvera ascorbata
GCF_900115485.1	accurate	Pasteurella_multocida	Pasteurella multocida
GCF_000526875.1	accurate	Leptospira_licerasiae	Leptospira licerasiae
GCF_000406945.1	accurate	Enterococcus_dispar	Enterococcus dispar
GCF_002943685.1	accurate	Pseudomonas_fluorescens	Pseudomonas fluorescens
GCF_000518285.1	accurate	Entomoplasma_lucivorax	Entomoplasma lucivorax
GCF_001654865.1	accurate	Buttiauxella_noackiae	Buttiauxella noackiae
GCF_000160015.1	accurate	Veillonella_dispar	Veillonella dispar
GCF_000712185.1	accurate	Mycoplasmopsis_opalescens	Mycoplasmopsis opalescens
GCF_900108315.1	accurate	Saccharopolyspora_kobensis	Saccharopolyspora kobensis
GCF_000829055.1	accurate	Lacticaseibacillus_casei	Lacticaseibacillus casei
GCF_000340335.1	accurate	Streptomyces_bottropensis	Streptomyces bottropensis
GCF_000518245.1	accurate	Brachyspira_alvinipulli	Brachyspira alvinipulli
GCF_900156265.1	inaccurate	Acidiphilium_rubrum	Acidiphilium angustum		Acidiphilium rubrum	disputes on the nomenclature of the representative strains
GCF_000413055.1	semi-accurate_type1	Treponema_maltophilum	Treponema maltophilum	Treponema brennaborense
GCF_900100775.1	semi-accurate_type1	Facklamia_miroungae	Facklamia miroungae	Facklamia lactis
GCF_003208575.1	accurate	Mycoplasma_alkalescens	Mycoplasma alkalescens
GCF_900156375.1	semi-accurate_type1	Paenibacillus_macquariensis	Paenibacillus macquariensis	Paenibacillus rhizosphaerae
GCF_003253565.1	semi-accurate_type1	Thermosporothrix_hazakensis	Thermosporothrix hazakensis	Ktedonobacter sp. SOSP1-85
GCF_001654845.1	semi-accurate_type2	Enterobacter_soli	Enterobacter cloacae	Enterobacter soli	Enterobacter soli
GCF_001951355.1	accurate	Mycoplasma_ovipneumoniae	Mycoplasma ovipneumoniae
GCF_000022565.1	accurate	Acidobacterium_capsulatum	Acidobacterium capsulatum
GCF_000069225.1	accurate	Clavibacter_michiganensis	Clavibacter michiganensis
GCF_000771745.2	accurate	Thermus_filiformis	Thermus filiformis
GCF_002221525.1	accurate	Pseudoalteromonas_espejiana	Pseudoalteromonas espejiana
GCF_003253435.1	accurate	Mycoplasma_auris	Mycoplasma auris
GCF_004125245.1	accurate	Streptomyces_lydicus	Streptomyces lydicus
GCF_001467585.1	accurate	Legionella_drozanskii	Legionella drozanskii
GCF_002441815.1	accurate	Lactococcus_lactis	Lactococcus lactis
GCF_000174815.1	accurate	Porphyromonas_endodontalis	Porphyromonas endodontalis

## Sheet: Table S3
Table S3. ANI results of inaccurate and semi-accurate_type2 strains.
query	ref	ani	sd	re	coverage	species	strain
GCF_900105475.1_Pseudomonas_asplenii	GCF_000251185.1	98.2025	5759	6529	88.2065	Pseudomonas fuscovaginae	UPB0736
GCF_900105475.1_Pseudomonas_asplenii	GCF_900108595.1	98.1659	5867	6529	89.8606	Pseudomonas fuscovaginae	LMG 2158
GCF_900105475.1_Pseudomonas_asplenii	GCF_000280575.1	98.1365	5695	6529	87.2262	Pseudomonas fuscovaginae	CB98818
GCF_900105475.1_Pseudomonas_asplenii	GCF_001293475.1	89.2617	4923	6529	75.4021	Pseudomonas fuscovaginae	IRRI 7007
GCF_900105475.1_Pseudomonas_asplenii	GCF_001293465.1	89.1863	5260	6529	80.5636	Pseudomonas fuscovaginae	IRRI 6609
GCF_900105475.1_Pseudomonas_asplenii	GCF_000364705.1	88.7325	5002	6529	76.612	Pseudomonas fuscovaginae	SE-1
GCF_000155995.1_Enterobacter_cancerogenus	GCF_014169815.1	87.2341	3636	4634	78.4635	Enterobacter cloacae	WP8-W19-CRE-02
GCF_000155995.1_Enterobacter_cancerogenus	GCF_001562175.1	87.223	3592	4634	77.514	Enterobacter cloacae	-
GCF_000155995.1_Enterobacter_cancerogenus	GCF_001662855.1	87.1791	3574	4634	77.1256	Enterobacter cloacae	ND22
GCF_000155995.1_Enterobacter_cancerogenus	GCF_001641445.1	87.1321	3576	4634	77.1688	Enterobacter cloacae	KCJK1735
GCF_000155995.1_Enterobacter_cancerogenus	GCF_001641585.1	87.1321	3576	4634	77.1688	Enterobacter cloacae	KCJK1725
GCF_000155995.1_Enterobacter_cancerogenus	GCF_016864095.1	87.1257	3581	4634	77.2767	Enterobacter cloacae	99101
GCF_000155995.1_Enterobacter_cancerogenus	GCF_004011415.1	87.1219	3584	4634	77.3414	Enterobacter cloacae	NUH15_ECL011
GCF_000155995.1_Enterobacter_cancerogenus	GCF_016901095.1	87.1147	3569	4634	77.0177	Enterobacter cloacae	S6
GCF_000155995.1_Enterobacter_cancerogenus	GCF_002901365.1	87.1073	3659	4634	78.9599	Enterobacter cloacae	ESP151
GCF_000155995.1_Enterobacter_cancerogenus	GCF_016633505.1	87.1009	3620	4634	78.1183	Enterobacter cloacae	134B5
GCF_000161615.1_Bacillus_thuringiensis	GCF_009935655.1	98.5163	5053	6260	80.7188	Bacillus cereus	1
GCF_000161615.1_Bacillus_thuringiensis	GCF_009935625.1	98.4538	5376	6260	85.8786	Bacillus cereus	4
GCF_000161615.1_Bacillus_thuringiensis	GCF_009935775.1	98.4514	5376	6260	85.8786	Bacillus cereus	3
GCF_000161615.1_Bacillus_thuringiensis	GCF_009935735.1	98.3861	5394	6260	86.1661	Bacillus cereus	44593
GCF_000161615.1_Bacillus_thuringiensis	GCF_009935575.1	98.3844	5402	6260	86.2939	Bacillus cereus	24-1
GCF_000161615.1_Bacillus_thuringiensis	GCF_001635955.1	98.3369	5438	6260	86.869	Bacillus cereus	CMCC P0011
GCF_000161615.1_Bacillus_thuringiensis	GCF_001635915.1	98.3222	5445	6260	86.9808	Bacillus cereus	CMCC P0021
GCF_000161615.1_Bacillus_thuringiensis	GCF_016774535.1	98.3196	5445	6260	86.9808	Bacillus cereus	CH
GCF_000161615.1_Bacillus_thuringiensis	GCF_001277915.1	98.2465	5026	6260	80.2875	Bacillus cereus	NJ-W
GCF_000161615.1_Bacillus_thuringiensis	GCF_009497015.2	98.2322	5550	6260	88.6581	Bacillus cereus	SB1
GCF_002949675.1_Shigella_dysenteriae	GCF_013315755.1	97.9654	3736	4577	81.6255	Escherichia coli	SCU-316
GCF_002949675.1_Shigella_dysenteriae	GCF_002952095.1	97.917	3752	4577	81.9751	Escherichia coli	Combat11I9
GCF_002949675.1_Shigella_dysenteriae	GCF_002741555.1	97.8585	3721	4577	81.2978	Escherichia coli	F9792
GCF_002949675.1_Shigella_dysenteriae	GCF_010669025.1	97.8552	3725	4577	81.3852	Escherichia coli	PapRG-06-5
GCF_002949675.1_Shigella_dysenteriae	GCF_002058765.1	97.8414	3764	4577	82.2373	Escherichia coli	DSM 103246
GCF_002949675.1_Shigella_dysenteriae	GCF_001971765.1	97.8084	3742	4577	81.7566	Escherichia coli	XH990
GCF_002949675.1_Shigella_dysenteriae	GCF_013340785.1	97.796	3740	4577	81.7129	Escherichia coli	TUM18530
GCF_002949675.1_Shigella_dysenteriae	GCF_002196495.1	97.7926	3751	4577	81.9532	Escherichia coli	EC1515
GCF_002949675.1_Shigella_dysenteriae	GCF_002854065.1	97.789	3693	4577	80.686	Escherichia coli	14EC033
GCF_002949675.1_Shigella_dysenteriae	GCF_003018995.1	97.7854	3774	4577	82.4558	Escherichia coli	95-3192
GCF_002949675.1_Shigella_dysenteriae	GCF_008931135.1	97.7806	3771	4577	82.3902	Escherichia coli	ERL04-3476
GCF_002949675.1_Shigella_dysenteriae	GCF_011045235.1	97.771	3728	4577	81.4507	Escherichia coli	PapM-32-1
GCF_002949675.1_Shigella_dysenteriae	GCF_009432795.1	97.7699	3738	4577	81.6692	Escherichia coli	M7638
GCF_002949675.1_Shigella_dysenteriae	GCF_013340805.1	97.7695	3748	4577	81.8877	Escherichia coli	TUM18780
GCF_002949675.1_Shigella_dysenteriae	GCF_001890225.1	97.7687	3787	4577	82.7398	Escherichia coli	272
GCF_002949675.1_Shigella_dysenteriae	GCF_009432215.1	97.7686	3759	4577	82.128	Escherichia coli	F1 E4
GCF_002949675.1_Shigella_dysenteriae	GCF_001890325.1	97.7673	3771	4577	82.3902	Escherichia coli	319
GCF_002949675.1_Shigella_dysenteriae	GCF_001890265.1	97.7655	3771	4577	82.3902	Escherichia coli	350
GCF_002949675.1_Shigella_dysenteriae	GCF_008926185.1	97.7626	3777	4577	82.5213	Escherichia coli	ERL05-1306
GCF_002949675.1_Shigella_dysenteriae	GCF_009432415.1	97.7603	3754	4577	82.0188	Escherichia coli	21B8
GCF_002949675.1_Shigella_dysenteriae	GCF_011045215.1	97.756	3761	4577	82.1717	Escherichia coli	PapRG-04-4
GCF_002949675.1_Shigella_dysenteriae	GCF_001890245.1	97.7558	3784	4577	82.6742	Escherichia coli	472
GCF_002949675.1_Shigella_dysenteriae	GCF_001644745.1	97.7549	3815	4577	83.3515	Escherichia coli	2013C-4465
GCF_002949675.1_Shigella_dysenteriae	GCF_009664455.1	97.7535	3770	4577	82.3684	Escherichia coli	AUSMDU00002545
GCF_002949675.1_Shigella_dysenteriae	GCF_009432635.1	97.7521	3765	4577	82.2591	Escherichia coli	F3398
GCF_002949675.1_Shigella_dysenteriae	GCF_009432915.1	97.7495	3759	4577	82.128	Escherichia coli	MA11
GCF_002949675.1_Shigella_dysenteriae	GCF_001865295.1	97.7451	3780	4577	82.5868	Escherichia coli	PA20
GCF_002949675.1_Shigella_dysenteriae	GCF_001890305.1	97.745	3759	4577	82.128	Escherichia coli	7784
GCF_002949675.1_Shigella_dysenteriae	GCF_001612475.1	97.742	3777	4577	82.5213	Escherichia coli	28RC1
GCF_002949675.1_Shigella_dysenteriae	GCF_005222345.1	97.7409	3794	4577	82.8927	Escherichia coli	106
GCF_002949675.1_Shigella_dysenteriae	GCF_001890345.1	97.7409	3770	4577	82.3684	Escherichia coli	10671
GCF_002949675.1_Shigella_dysenteriae	GCF_009664305.1	97.7387	3764	4577	82.2373	Escherichia coli	FSIS11705876
GCF_002949675.1_Shigella_dysenteriae	GCF_002741535.1	97.7383	3737	4577	81.6474	Escherichia coli	F8111-1SC3
GCF_002949675.1_Shigella_dysenteriae	GCF_009431955.1	97.7348	3765	4577	82.2591	Escherichia coli	HB6
GCF_002949675.1_Shigella_dysenteriae	GCF_004010595.1	97.7318	3761	4577	82.1717	Escherichia coli	2009C-3378
GCF_002949675.1_Shigella_dysenteriae	GCF_005222385.1	97.7308	3765	4577	82.2591	Escherichia coli	113
GCF_002949675.1_Shigella_dysenteriae	GCF_013112335.1	97.7302	3686	4577	80.5331	Escherichia coli	GF3-3
GCF_002949675.1_Shigella_dysenteriae	GCF_004010675.1	97.7297	3781	4577	82.6087	Escherichia coli	2010C-3347
GCF_002949675.1_Shigella_dysenteriae	GCF_005221845.1	97.7287	3767	4577	82.3028	Escherichia coli	115
GCF_002949675.1_Shigella_dysenteriae	GCF_005222045.1	97.7258	3777	4577	82.5213	Escherichia coli	119
GCF_002949675.1_Shigella_dysenteriae	GCF_008926085.1	97.7246	3777	4577	82.5213	Escherichia coli	NZRM4165
GCF_002949675.1_Shigella_dysenteriae	GCF_002196475.1	97.7243	3771	4577	82.3902	Escherichia coli	EC974
GCF_002949675.1_Shigella_dysenteriae	GCF_008926165.1	97.7215	3798	4577	82.9801	Escherichia coli	ERL06-2442
GCF_002949675.1_Shigella_dysenteriae	GCF_001890205.1	97.7214	3790	4577	82.8053	Escherichia coli	155
GCF_002949675.1_Shigella_dysenteriae	GCF_004010715.1	97.7212	3787	4577	82.7398	Escherichia coli	08-3914
GCF_002949675.1_Shigella_dysenteriae	GCF_006874785.1	97.721	3788	4577	82.7616	Escherichia coli	ATCC 43889
GCF_002949675.1_Shigella_dysenteriae	GCF_005221565.1	97.7201	3773	4577	82.4339	Escherichia coli	149
GCF_002949675.1_Shigella_dysenteriae	GCF_005221545.1	97.7193	3764	4577	82.2373	Escherichia coli	148
GCF_002949675.1_Shigella_dysenteriae	GCF_005221705.1	97.7189	3782	4577	82.6305	Escherichia coli	133
GCF_002949675.1_Shigella_dysenteriae	GCF_005221945.1	97.7189	3782	4577	82.6305	Escherichia coli	139
GCF_002949675.1_Shigella_dysenteriae	GCF_005222065.1	97.7184	3779	4577	82.565	Escherichia coli	118
GCF_002949675.1_Shigella_dysenteriae	GCF_005221725.1	97.7171	3782	4577	82.6305	Escherichia coli	132
GCF_002949675.1_Shigella_dysenteriae	GCF_005221685.1	97.7171	3782	4577	82.6305	Escherichia coli	134
GCF_002949675.1_Shigella_dysenteriae	GCF_005222265.1	97.7171	3782	4577	82.6305	Escherichia coli	114
GCF_002949675.1_Shigella_dysenteriae	GCF_005222425.1	97.7167	3796	4577	82.9364	Escherichia coli	110
GCF_002949675.1_Shigella_dysenteriae	GCF_005221665.1	97.7166	3782	4577	82.6305	Escherichia coli	135
GCF_002949675.1_Shigella_dysenteriae	GCF_005221885.1	97.7165	3783	4577	82.6524	Escherichia coli	143
GCF_002949675.1_Shigella_dysenteriae	GCF_005222445.1	97.7155	3797	4577	82.9583	Escherichia coli	107
GCF_002949675.1_Shigella_dysenteriae	GCF_005222305.1	97.7155	3797	4577	82.9583	Escherichia coli	109
GCF_002949675.1_Shigella_dysenteriae	GCF_001806285.1	97.7153	3786	4577	82.7179	Escherichia coli	NADC 5570/86-24/6564
GCF_002949675.1_Shigella_dysenteriae	GCF_001890285.2	97.715	3784	4577	82.6742	Escherichia coli	9000
GCF_002949675.1_Shigella_dysenteriae	GCF_005222365.1	97.7148	3792	4577	82.849	Escherichia coli	105
GCF_002949675.1_Shigella_dysenteriae	GCF_005221585.1	97.7143	3781	4577	82.6087	Escherichia coli	144
GCF_002949675.1_Shigella_dysenteriae	GCF_008926125.1	97.7142	3798	4577	82.9801	Escherichia coli	ERL06-2503
GCF_002949675.1_Shigella_dysenteriae	GCF_004010635.1	97.7133	3778	4577	82.5432	Escherichia coli	06-3462
GCF_002949675.1_Shigella_dysenteriae	GCF_005221505.1	97.7132	3771	4577	82.3902	Escherichia coli	150
GCF_002949675.1_Shigella_dysenteriae	GCF_005221865.1	97.7124	3782	4577	82.6305	Escherichia coli	116
GCF_002949675.1_Shigella_dysenteriae	GCF_008931185.1	97.7122	3806	4577	83.1549	Escherichia coli	ERL03-1416
GCF_002949675.1_Shigella_dysenteriae	GCF_004010575.1	97.7112	3795	4577	82.9146	Escherichia coli	2009C-3554
GCF_002949675.1_Shigella_dysenteriae	GCF_005222005.1	97.7083	3783	4577	82.6524	Escherichia coli	122
GCF_002949675.1_Shigella_dysenteriae	GCF_005222285.1	97.7066	3795	4577	82.9146	Escherichia coli	112
GCF_002949675.1_Shigella_dysenteriae	GCF_002249955.1	97.7053	3788	4577	82.7616	Escherichia coli	CDC#03-98
GCF_002949675.1_Shigella_dysenteriae	GCF_005221785.1	97.7047	3805	4577	83.1331	Escherichia coli	123
GCF_002949675.1_Shigella_dysenteriae	GCF_008926305.1	97.7046	3793	4577	82.8709	Escherichia coli	ERL05-0623
GCF_002949675.1_Shigella_dysenteriae	GCF_002220265.1	97.7043	3782	4577	82.6305	Escherichia coli	FORC_044
GCF_002949675.1_Shigella_dysenteriae	GCF_008925965.1	97.7042	3781	4577	82.6087	Escherichia coli	NZRM4169
GCF_002949675.1_Shigella_dysenteriae	GCF_004010655.1	97.7038	3772	4577	82.4121	Escherichia coli	2009C-4687
GCF_002949675.1_Shigella_dysenteriae	GCF_005221605.1	97.703	3775	4577	82.4776	Escherichia coli	141
GCF_002949675.1_Shigella_dysenteriae	GCF_005221765.1	97.7025	3798	4577	82.9801	Escherichia coli	124
GCF_002949675.1_Shigella_dysenteriae	GCF_005221525.1	97.7019	3776	4577	82.4995	Escherichia coli	147
GCF_002949675.1_Shigella_dysenteriae	GCF_005222325.1	97.7007	3796	4577	82.9364	Escherichia coli	108
GCF_002949675.1_Shigella_dysenteriae	GCF_005222405.1	97.6999	3800	4577	83.0238	Escherichia coli	111
GCF_002949675.1_Shigella_dysenteriae	GCF_005221985.1	97.6995	3777	4577	82.5213	Escherichia coli	131
GCF_002949675.1_Shigella_dysenteriae	GCF_005221745.1	97.6984	3777	4577	82.5213	Escherichia coli	130
GCF_002949675.1_Shigella_dysenteriae	GCF_001806265.1	97.6972	3782	4577	82.6305	Escherichia coli	NADC 5570/86-24/6565
GCF_002949675.1_Shigella_dysenteriae	GCF_004010695.1	97.6967	3775	4577	82.4776	Escherichia coli	2010C-3142
GCF_002949675.1_Shigella_dysenteriae	GCF_008926145.1	97.6926	3810	4577	83.2423	Escherichia coli	ERL06-2497
GCF_002949675.1_Shigella_dysenteriae	GCF_001612495.1	97.6926	3796	4577	82.9364	Escherichia coli	SRCC 1675
GCF_002949675.1_Shigella_dysenteriae	GCF_009433135.1	97.6925	3785	4577	82.6961	Escherichia coli	CV261
GCF_002949675.1_Shigella_dysenteriae	GCF_005221645.1	97.6841	3786	4577	82.7179	Escherichia coli	136
GCF_002949675.1_Shigella_dysenteriae	GCF_005221925.1	97.6838	3785	4577	82.6961	Escherichia coli	140
GCF_002949675.1_Shigella_dysenteriae	GCF_005222025.1	97.6832	3786	4577	82.7179	Escherichia coli	121
GCF_002949675.1_Shigella_dysenteriae	GCF_005221825.1	97.6832	3786	4577	82.7179	Escherichia coli	117
GCF_002949675.1_Shigella_dysenteriae	GCF_005221965.1	97.6832	3786	4577	82.7179	Escherichia coli	138
GCF_002949675.1_Shigella_dysenteriae	GCF_005221805.1	97.6832	3786	4577	82.7179	Escherichia coli	120
GCF_002949675.1_Shigella_dysenteriae	GCF_009738455.1	97.6812	3786	4577	82.7179	Escherichia coli	RM19259
GCF_002949675.1_Shigella_dysenteriae	GCF_005221625.1	97.6811	3785	4577	82.6961	Escherichia coli	137
GCF_002949675.1_Shigella_dysenteriae	GCF_005221905.1	97.6773	3816	4577	83.3734	Escherichia coli	142
GCF_002949675.1_Shigella_dysenteriae	GCF_004010615.1	97.6747	3802	4577	83.0675	Escherichia coli	08-3918
GCF_002949675.1_Shigella_dysenteriae	GCF_008926105.1	97.672	3779	4577	82.565	Escherichia coli	NZRM3614
GCF_002949675.1_Shigella_dysenteriae	GCF_003308955.1	97.6583	3801	4577	83.0457	Escherichia coli	2017C-4109
GCF_002949675.1_Shigella_dysenteriae	GCF_014216795.1	97.5682	3654	4577	79.834	Escherichia coli	RH-048-WU
GCF_002949675.1_Shigella_dysenteriae	GCF_001276585.2	97.5589	3567	4577	77.9331	Escherichia coli	RR1
GCF_002949675.1_Shigella_dysenteriae	GCF_000988385.1	97.5513	3565	4577	77.8894	Escherichia coli	SQ88
GCF_002949675.1_Shigella_dysenteriae	GCF_001723505.1	97.549	3554	4577	77.6491	Escherichia coli	K-12 NEB 5-alpha
GCF_002949675.1_Shigella_dysenteriae	GCF_001999185.1	97.5487	3560	4577	77.7802	Escherichia coli	MGY
GCF_002949675.1_Shigella_dysenteriae	GCF_004358985.1	97.5485	3566	4577	77.9113	Escherichia coli	BH212
GCF_002949675.1_Shigella_dysenteriae	GCF_002934025.1	97.5483	3557	4577	77.7147	Escherichia coli	DTU-1
GCF_002949675.1_Shigella_dysenteriae	GCF_014876365.1	97.5476	3568	4577	77.955	Escherichia coli	K-12
GCF_002949675.1_Shigella_dysenteriae	GCF_008824125.1	97.5471	3570	4577	77.9987	Escherichia coli	ecMN1F
GCF_002949675.1_Shigella_dysenteriae	GCF_001183645.1	97.5458	3551	4577	77.5836	Escherichia coli	DH1Ec095
GCF_002949675.1_Shigella_dysenteriae	GCF_009800285.1	97.5454	3563	4577	77.8458	Escherichia coli	lacZ_3
GCF_002949675.1_Shigella_dysenteriae	GCF_000988425.1	97.543	3566	4577	77.9113	Escherichia coli	SQ110
GCF_002949675.1_Shigella_dysenteriae	GCF_009800325.1	97.5411	3565	4577	77.8894	Escherichia coli	pdeL_2_1
GCF_002949675.1_Shigella_dysenteriae	GCF_002953775.1	97.5381	3572	4577	78.0424	Escherichia coli	7A
GCF_002949675.1_Shigella_dysenteriae	GCF_002952855.1	97.5381	3572	4577	78.0424	Escherichia coli	7FA
GCF_002949675.1_Shigella_dysenteriae	GCF_002953035.1	97.538	3572	4577	78.0424	Escherichia coli	8A
GCF_002949675.1_Shigella_dysenteriae	GCF_002952995.1	97.5376	3572	4577	78.0424	Escherichia coli	9A
GCF_002949675.1_Shigella_dysenteriae	GCF_005954625.1	97.5372	3574	4577	78.0861	Escherichia coli	EK2009
GCF_002949675.1_Shigella_dysenteriae	GCF_014168935.1	97.5366	3573	4577	78.0642	Escherichia coli	WP3-S18-ESBL-07
GCF_002949675.1_Shigella_dysenteriae	GCF_002953095.1	97.5365	3573	4577	78.0642	Escherichia coli	1FA
GCF_002949675.1_Shigella_dysenteriae	GCF_002953855.1	97.5365	3573	4577	78.0642	Escherichia coli	2F_0
GCF_002949675.1_Shigella_dysenteriae	GCF_004358965.1	97.5365	3573	4577	78.0642	Escherichia coli	CJ236
GCF_002949675.1_Shigella_dysenteriae	GCF_002952955.1	97.5365	3573	4577	78.0642	Escherichia coli	2_0
GCF_002949675.1_Shigella_dysenteriae	GCF_002953835.1	97.5365	3573	4577	78.0642	Escherichia coli	4A
GCF_002949675.1_Shigella_dysenteriae	GCF_002953055.1	97.5364	3573	4577	78.0642	Escherichia coli	5A
GCF_002949675.1_Shigella_dysenteriae	GCF_002953075.1	97.5364	3573	4577	78.0642	Escherichia coli	2FA
GCF_002949675.1_Shigella_dysenteriae	GCF_002952935.1	97.5364	3573	4577	78.0642	Escherichia coli	3A
GCF_002949675.1_Shigella_dysenteriae	GCF_002953015.1	97.5364	3573	4577	78.0642	Escherichia coli	9FA
GCF_002949675.1_Shigella_dysenteriae	GCF_002953815.1	97.5364	3573	4577	78.0642	Escherichia coli	4FA
GCF_002949675.1_Shigella_dysenteriae	GCF_002952915.1	97.5364	3573	4577	78.0642	Escherichia coli	3FA
GCF_002949675.1_Shigella_dysenteriae	GCF_002953755.1	97.5363	3573	4577	78.0642	Escherichia coli	8FA
GCF_002949675.1_Shigella_dysenteriae	GCF_002953795.1	97.5363	3573	4577	78.0642	Escherichia coli	5FA
GCF_002949675.1_Shigella_dysenteriae	GCF_009800265.1	97.5363	3565	4577	77.8894	Escherichia coli	lacZ_2
GCF_002949675.1_Shigella_dysenteriae	GCF_002952875.1	97.5363	3573	4577	78.0642	Escherichia coli	6FA
GCF_002949675.1_Shigella_dysenteriae	GCF_009800305.1	97.536	3562	4577	77.8239	Escherichia coli	pdeL_1
GCF_002949675.1_Shigella_dysenteriae	GCF_004022505.2	97.5352	3547	4577	77.4962	Escherichia coli	MT102
GCF_002949675.1_Shigella_dysenteriae	GCF_000988465.1	97.5348	3563	4577	77.8458	Escherichia coli	SQ2203
GCF_002949675.1_Shigella_dysenteriae	GCF_009800345.1	97.5346	3564	4577	77.8676	Escherichia coli	pdeL_2_2
GCF_002949675.1_Shigella_dysenteriae	GCF_012934575.1	97.534	3563	4577	77.8458	Escherichia coli	SCU-118
GCF_002949675.1_Shigella_dysenteriae	GCF_001183665.1	97.5339	3553	4577	77.6273	Escherichia coli	DH1Ec104
GCF_002949675.1_Shigella_dysenteriae	GCF_012221565.1	97.5329	3698	4577	80.7953	Escherichia coli	8-3-Ti3
GCF_002949675.1_Shigella_dysenteriae	GCF_002953895.1	97.5329	3573	4577	78.0642	Escherichia coli	1A
GCF_002949675.1_Shigella_dysenteriae	GCF_002848225.1	97.5321	3562	4577	77.8239	Escherichia coli	DH5alpha
GCF_002949675.1_Shigella_dysenteriae	GCF_003018115.1	97.5319	3780	4577	82.5868	Escherichia coli	88-3493
GCF_002949675.1_Shigella_dysenteriae	GCF_005954605.1	97.5297	3556	4577	77.6928	Escherichia coli	KR2009
GCF_002949675.1_Shigella_dysenteriae	GCF_008931765.1	97.5295	3566	4577	77.9113	Escherichia coli	JME64
GCF_002949675.1_Shigella_dysenteriae	GCF_014338505.1	97.5294	3568	4577	77.955	Escherichia coli	MFDpir
GCF_002949675.1_Shigella_dysenteriae	GCF_008931745.1	97.5287	3563	4577	77.8458	Escherichia coli	JME65
GCF_002949675.1_Shigella_dysenteriae	GCF_002953875.1	97.5285	3575	4577	78.1079	Escherichia coli	2A
GCF_002949675.1_Shigella_dysenteriae	GCF_009800245.1	97.5271	3564	4577	77.8676	Escherichia coli	lacZ_1
GCF_002949675.1_Shigella_dysenteriae	GCF_003052645.1	97.5233	3579	4577	78.1953	Escherichia coli	J53
GCF_002949675.1_Shigella_dysenteriae	GCF_000952955.1	97.5229	3567	4577	77.9331	Escherichia coli	K-12 substr. RV308
GCF_002949675.1_Shigella_dysenteriae	GCF_003945485.1	97.5219	3553	4577	77.6273	Escherichia coli	WPB102
GCF_002949675.1_Shigella_dysenteriae	GCF_014338525.1	97.5217	3558	4577	77.7365	Escherichia coli	ST18
GCF_002949675.1_Shigella_dysenteriae	GCF_002222535.1	97.52	3529	4577	77.1029	Escherichia coli	AT01
GCF_002949675.1_Shigella_dysenteriae	GCF_009395265.1	97.5192	3554	4577	77.6491	Escherichia coli	ET12567
GCF_002949675.1_Shigella_dysenteriae	GCF_002899535.1	97.5172	3581	4577	78.239	Escherichia coli	CIT
GCF_002949675.1_Shigella_dysenteriae	GCF_003367885.1	97.517	3578	4577	78.1735	Escherichia coli	C600
GCF_002949675.1_Shigella_dysenteriae	GCF_004792495.1	97.5165	3586	4577	78.3483	Escherichia coli	PigCaeca_2
GCF_002949675.1_Shigella_dysenteriae	GCF_000833635.2	97.5163	3556	4577	77.6928	Escherichia coli	USML2
GCF_002949675.1_Shigella_dysenteriae	GCF_014876435.1	97.5146	3564	4577	77.8676	Escherichia coli	K-12
GCF_002949675.1_Shigella_dysenteriae	GCF_002899515.1	97.5124	3563	4577	77.8458	Escherichia coli	LIM
GCF_002949675.1_Shigella_dysenteriae	GCF_010365545.1	97.5111	3600	4577	78.6541	Escherichia coli	38
GCF_002949675.1_Shigella_dysenteriae	GCF_002952895.1	97.5102	3579	4577	78.1953	Escherichia coli	6A
GCF_002949675.1_Shigella_dysenteriae	GCF_000953515.1	97.5094	3535	4577	77.234	Escherichia coli	K-12 substr. HMS174
GCF_002949675.1_Shigella_dysenteriae	GCF_000988355.1	97.5077	3579	4577	78.1953	Escherichia coli	SQ37
GCF_002949675.1_Shigella_dysenteriae	GCF_014216935.1	97.5074	3571	4577	78.0205	Escherichia coli	RM-065-WU
GCF_002949675.1_Shigella_dysenteriae	GCF_002118095.1	97.5071	3568	4577	77.955	Escherichia coli	HST04
GCF_002949675.1_Shigella_dysenteriae	GCF_001682305.2	97.5068	3558	4577	77.7365	Escherichia coli	EC590
GCF_002949675.1_Shigella_dysenteriae	GCF_014876405.1	97.5066	3555	4577	77.671	Escherichia coli	K-12
GCF_002949675.1_Shigella_dysenteriae	GCF_013166995.1	97.5065	3570	4577	77.9987	Escherichia coli	Dam/Dcm
GCF_002949675.1_Shigella_dysenteriae	GCF_008931725.1	97.5061	3570	4577	77.9987	Escherichia coli	JME67
GCF_002949675.1_Shigella_dysenteriae	GCF_014295255.1	97.5038	3539	4577	77.3214	Escherichia coli	G4/9
GCF_002949675.1_Shigella_dysenteriae	GCF_009648495.1	97.5037	3566	4577	77.9113	Escherichia coli	DH5alpha
GCF_002949675.1_Shigella_dysenteriae	GCF_004358945.1	97.5033	3547	4577	77.4962	Escherichia coli	BH214
GCF_002949675.1_Shigella_dysenteriae	GCF_003287245.1	97.5019	3554	4577	77.6491	Escherichia coli	C
GCF_002949675.1_Shigella_dysenteriae	GCF_008931865.1	97.5018	3572	4577	78.0424	Escherichia coli	JME66
GCF_002949675.1_Shigella_dysenteriae	GCF_014876445.1	97.5012	3571	4577	78.0205	Escherichia coli	K-12
GCF_002949675.1_Shigella_dysenteriae	GCF_001183685.1	97.5011	3566	4577	77.9113	Escherichia coli	DH1Ec169
GCF_002949675.1_Shigella_dysenteriae	GCF_005890115.1	97.501	3576	4577	78.1298	Escherichia coli	BE104
GCF_002949675.1_Shigella_dysenteriae	GCF_002234555.1	97.499	3549	4577	77.5399	Escherichia coli	DS1
GCF_002949675.1_Shigella_dysenteriae	GCF_005954725.1	97.4985	3571	4577	78.0205	Escherichia coli	S17-1
GCF_002949675.1_Shigella_dysenteriae	GCF_001663075.1	97.4981	3578	4577	78.1735	Escherichia coli	ER1821R
GCF_002949675.1_Shigella_dysenteriae	GCF_012221365.1	97.4969	3706	4577	80.9701	Escherichia coli	8-3-DC15
GCF_002949675.1_Shigella_dysenteriae	GCF_001308165.1	97.4966	3578	4577	78.1735	Escherichia coli	K-12 substr. MG1655_TMP32XR2
GCF_002949675.1_Shigella_dysenteriae	GCF_013167035.1	97.4964	3516	4577	76.8189	Escherichia coli	NEB10-beta
GCF_002949675.1_Shigella_dysenteriae	GCF_001900795.1	97.4955	3546	4577	77.4743	Escherichia coli	H2
GCF_002949675.1_Shigella_dysenteriae	GCF_003172465.2	97.4949	3567	4577	77.9331	Escherichia coli	WCHEC035053S1G0
GCF_002949675.1_Shigella_dysenteriae	GCF_001308125.1	97.4948	3580	4577	78.2172	Escherichia coli	K-12 substr. MG1655_TMP32XR1
GCF_002949675.1_Shigella_dysenteriae	GCF_002310735.1	97.4939	3581	4577	78.239	Escherichia coli	1283
GCF_002949675.1_Shigella_dysenteriae	GCF_000830035.1	97.4918	3541	4577	77.3651	Escherichia coli	C41(DE3)
GCF_002949675.1_Shigella_dysenteriae	GCF_003288755.1	97.4916	3558	4577	77.7365	Escherichia coli	RTdelA_B_UU3
GCF_002949675.1_Shigella_dysenteriae	GCF_001007915.1	97.4898	3790	4577	82.8053	Escherichia coli	CFSAN029787
GCF_002949675.1_Shigella_dysenteriae	GCF_003945445.1	97.4896	3572	4577	78.0424	Escherichia coli	WPB121
GCF_002949675.1_Shigella_dysenteriae	GCF_013167055.1	97.4877	3595	4577	78.5449	Escherichia coli	NEB_Turbo
GCF_002949675.1_Shigella_dysenteriae	GCF_003717595.1	97.4847	3557	4577	77.7147	Escherichia coli	ER1709
GCF_002949675.1_Shigella_dysenteriae	GCF_014169475.1	97.4842	3585	4577	78.3264	Escherichia coli	WP7-S17-ESBL-04
GCF_002949675.1_Shigella_dysenteriae	GCF_014876415.1	97.4837	3573	4577	78.0642	Escherichia coli	K-12
GCF_000013025.1_Hyphomonas_neptunium	GCF_000685255.1	99.9929	3671	3705	99.0823	Hyphomonas hirschiana	VP5
GCF_900156265.1_Acidiphilium_rubrum	GCF_000701585.1	99.9653	3878	3939	98.4514	Acidiphilium angustum	ATCC 35903
GCF_001654845.1_Enterobacter_soli	GCF_014169315.1	86.8577	3509	4923	71.2777
GCF_001654845.1_Enterobacter_soli	GCF_003046225.1	86.6027	3598	4923	73.0855
GCF_001654845.1_Enterobacter_soli	GCF_014169815.1	86.5439	3705	4923	75.259
GCF_001654845.1_Enterobacter_soli	GCF_001057675.1	86.5254	3541	4923	71.9277
GCF_001654845.1_Enterobacter_soli	GCF_900075425.1	86.5106	3687	4923	74.8934
GCF_001654845.1_Enterobacter_soli	GCF_000686165.1	86.5073	3564	4923	72.3949
GCF_001654845.1_Enterobacter_soli	GCF_900077695.1	86.5035	3664	4923	74.4262
GCF_001654845.1_Enterobacter_soli	GCF_001052295.1	86.5028	3538	4923	71.8667
GCF_001654845.1_Enterobacter_soli	GCF_014169635.1	86.5012	3484	4923	70.7699
GCF_001654845.1_Enterobacter_soli	GCF_001077015.1	86.4994	3549	4923	72.0902

## Sheet: Table S4
Table S4. Judgment criteria for accuracy in Table S2.
① accurate：MIST predicts only one result, and the result is consistent with NCBI;
② semi-accurate_type1：MIST predicts more than one results, the first result is consistent with NCBI；
③ semi-accurate_type2：MIST predicts more than one results, the first result is not consistent with NCBI, but consistent with one of other predition results;
④ inaccurate：All the prediction result of MIST are not consistent with NCBI.
